# Supplementary material for: Social isolation of aged mice drives dramatic release of inflammatory lipoxygenase-derived oxylipins
Source: NPJ Aging. 2026 May 16;12(1):67. doi: 10.1038/s41514-026-00405-6 (PMC13179954; doi:10.1038/s41514-026-00405-6)
Supplement: Supplementary file 2 — Data S1 - Screened PUFA metabolites, transitions, LOD and LLOQ. [file 41514_2026_405_MOESM2_ESM.xlsx]

## Sheet: RT
standards		transitions		limits (pg)
target analytes	IS	Q1	Q3	LOD	LLOQ
-	d4-LTB4	339.3	197.2	-	-
-	d5-RvD2	380.3	141.2	-	-
-	d5-LXA4	356.3	115.2	-	-
-	d8-5S-HETE	327.3	116.1	-	-
-	d4-PGE2	355.3	193.2	-	-
-	d8-AA	311.3	267.1	-	-
MaR1	d4-LTB4	359.2	250.1	1	1
MaR2	d4-LTB4	259.2	221	1	3.33
PDx	d4-LTB4	359.2	153.1	0.33	1
PD1	d4-LTB4	359.2	153.1	1	1
RvD1	d5-RvD2	375.2	121.1	1	3.33
RvD2	d5-RvD2	375.2	175.1	1	3.33
RvD3	d5-RvD2	375.2	147.1	1	1
RvD4	d5-RvD2	375.2	101.1	0.33	1
RvD5	d4-LTB4	359.2	199.1	1	1
RvE1	d5-LXA4	349.2	195.1	1	1
RvE2	d4-LTB4	333	159	1	1
RvE4	d4-LTB4	333	199	0.33	1
LXA4	d5-LXA4	351.2	151.1	1	1
AT-LXA4	d5-LXA4	351.2	151.1	1	3.33
LXB4	d5-LXA4	351.2	221.1	1	1
LXA5	d5-LXA4	349.2	115.1	1	1
trans-LTB4	d4-LTB4	335.2	195.1	1	1
epitrans-LTB4	d4-LTB4	335.2	195.1	3.33	3.33
LTB4/5S,12S-diHETE	d4-LTB4	335.2	195.1	3.33	3.33
5S,15S-diHETE	d4-LTB4	335.2	201	3.33	3.33
5S,6R-diHETE	d4-LTB4	335.2	115.1	0.33	1
20-OH-LTB4	d4-LTB4	351.3	195.1	0.33	1
LTB5	d4-LTB4	333.2	195	1	1
15-HETE	d8-5S-HETE	319.2	219.1	1	1
11-HETE	d8-5S-HETE	319.2	167.1	0.33	3.33
12-HETE	d8-5S-HETE	319.2	179.1	1	3.33
8-HETE	d8-5S-HETE	319.2	155	3.33	10
5-HETE	d8-5S-HETE	319.2	115.1	0.33	3.33
18-HEPE	d8-5S-HETE	317.2	259.1	1	1
11-HEPE	d8-5S-HETE	317.2	167.1	0.33	1
15-HEPE	d8-5S-HETE	317.2	219.1	1	1
12-HEPE	d8-5S-HETE	317.2	179.1	0.33	1
5-HEPE	d8-5S-HETE	317.2	115.1	1	3.33
17-HDHA	d8-5S-HETE	343.2	245.1	3.33	3.33
13-HDHA	d8-5S-HETE	343.2	193.1	1	1
14-HDHA	d8-5S-HETE	343.2	205.1	1	3.33
10-HDHA	d8-5S-HETE	343.3	152.9	0.33	3.33
7-HDHA	d8-5S-HETE	343.2	141.1	1	1
4-HDHA	d8-5S-HETE	343.2	101.1	0.33	3.33
13-HODE	d8-5S-HETE	295.2	195	1	333
9-HODE	d8-5S-HETE	295.2	171.1	1	333
AA	d8-AA	303.3	259.1	100	500
DHA	d8-AA	327.3	283.1	100	333
EPA	d8-AA	301.3	257.1	10	10
PGE2	d4-PGE2	351.2	271	0.33	1
PGD2	d4-PGE2	351.3	233.1	0.33	1
6-keto PGF1α	d4-PGE2	369.2	245.1	0.33	1
15-keto PGE2	d4-PGE2	349.2	235.1	0.33	1
PGF1α	d4-PGE2	355.3	211.1	0.33	1
PGF2α	d4-PGE2	353.3	193.1	1	1
PGF2β	d4-PGE2	353.2	193.1	1	3.33
PGF3α	d4-PGE2	351.3	307.1	3.33	3.33
PGJ2	d4-PGE2	333.1	271.2	1	1
TXB2	d4-PGE2	369.3	169.1	1	1
PGD1	d4-PGE2	353.1	273.2	3.33	10
PGE1	d4-PGE2	353.1	273.2	3.33	3.33
PGE3/PGD3	d4-PGE2	349.2	189	0.33	1
