# Supplementary material for: Social isolation of aged mice drives dramatic release of inflammatory lipoxygenase-derived oxylipins
Source: NPJ Aging. 2026 May 16;12(1):67. doi: 10.1038/s41514-026-00405-6 (PMC13179954; doi:10.1038/s41514-026-00405-6)
Supplement: Supplementary file 3 — Data S2 - Mass spectrometry (lipidomic) raw data. [file 41514_2026_405_MOESM3_ESM.xlsx]

## Sheet: legend
abbreviations
AA	arachidonic acid
DHA	docohexaenoic acid
DPA	docosapentaenoic acid
EPA	eicosapentaenoic acid
HDHA	hydroxy-docosahexaenoic acid
HEPE	hydroxy-eicosapentaenoic acid
HETE	hydroxy-eicosatetraenoic acid
HODE	hydroxy-octadecadienoic acid
LT	leukotriene
LX	lipoxin
MaR	maresin
PD	protectin
PG	prostaglandin
RvD	D-series resolvin
RvE	E-series resolvin
TX	thromboxane
nd	not detectable (amount was under limit of detection)
nq	not quantifiable (amount was under the lower limit of quantification, above the limit of detection)
additional information
	all values are given as pg of the respective mediator per 50 mg organ or per mL serum
	statistical outliers are marked in dark red and were excluded from data analysis

## Sheet: LM data (brain)
matrix	group	LM	donor 1	donor 2	donor 3	donor 4	donor 5	donor 6
brain	Ad-GH	MaR1	nd	nd	nd	nd	nd	-
brain	Ad-GH	MaR2	nd	nd	nd	nd	nd	-
brain	Ad-GH	PDx	nd	nd	nd	nd	nd	-
brain	Ad-GH	PD1	nd	nd	nd	nd	nd	-
brain	Ad-GH	RvD1	nd	nd	nd	nd	nd	-
brain	Ad-GH	RvD2	nd	nd	nd	nd	nd	-
brain	Ad-GH	RvD3	nd	nd	nd	nd	nd	-
brain	Ad-GH	RvD4	nd	nd	nd	nd	nd	-
brain	Ad-GH	RvD5	nd	nd	nd	nd	nd	-
brain	Ad-GH	RvE1	nd	nd	nd	nd	nd	-
brain	Ad-GH	RvE2	nd	nd	nd	nd	nd	-
brain	Ad-GH	RvE4	nd	nd	nd	nd	nd	-
brain	Ad-GH	LXA4	nd	nd	nd	nd	nd	-
brain	Ad-GH	AT-LXA4	nd	nd	nd	nd	nd	-
brain	Ad-GH	LXB4	nd	nd	nd	nd	nd	-
brain	Ad-GH	LXA5	nd	nd	nd	nd	nd	-
brain	Ad-GH	trans-LTB4	nd	nd	nd	nd	nd	-
brain	Ad-GH	epitrans-LTB4	nd	nd	nd	nd	nd	-
brain	Ad-GH	LTB4/5S,12S-diHETE	nd	nd	nd	nd	nd	-
brain	Ad-GH	5S,15S-diHETE	nd	nd	nd	nd	nd	-
brain	Ad-GH	5S,6R-diHETE	nd	nd	nd	nd	nd	-
brain	Ad-GH	20-OH-LTB4	nd	nd	nd	nd	nd	-
brain	Ad-GH	LTB5	nd	nd	nd	nd	nd	-
brain	Ad-GH	15-HETE	5644.22	6137.89	6502.2	6390.03	5210.15	-
brain	Ad-GH	11-HETE	4993.08	5208.32	5652.13	5426.74	4243.74	-
brain	Ad-GH	12-HETE	15714.3	46970.3	8043.63	19900.4	11191.7	-
brain	Ad-GH	8-HETE	nd	nd	nd	nd	nd	-
brain	Ad-GH	5-HETE	nq	135.571	nd	nd	nd	-
brain	Ad-GH	18-HEPE	nd	nd	nd	nd	nd	-
brain	Ad-GH	11-HEPE	nd	nd	nq	nd	nd	-
brain	Ad-GH	15-HEPE	nd	nd	nd	nd	nd	-
brain	Ad-GH	12-HEPE	171.303	247.524	95.6729	215.212	97.9712	-
brain	Ad-GH	5-HEPE	nd	nd	nd	nd	nd	-
brain	Ad-GH	17-HDHA	781.418	895.402	777.804	804.934	590.656	-
brain	Ad-GH	13-HDHA	306.798	219.611	282.424	288.689	239.534	-
brain	Ad-GH	14-HDHA	339.485	821.879	209.305	775.272	519.037	-
brain	Ad-GH	10-HDHA	nd	nd	nd	nd	nd	-
brain	Ad-GH	7-HDHA	nd	nd	nd	nd	nd	-
brain	Ad-GH	4-HDHA	nd	nd	nd	nd	nd	-
brain	Ad-GH	13-HODE	nd	nd	nd	nd	nd	-
brain	Ad-GH	9-HODE	nd	nd	nd	nd	nd	-
brain	Ad-GH	AA	1.70591e+06	1.2589e+06	1.36158e+06	1.22946e+06	1.3961e+06	-
brain	Ad-GH	DHA	412249	315654	338796	284089	303567	-
brain	Ad-GH	EPA	16620.9	11020	13472	11838.6	10437.8	-
brain	Ad-GH	PGE2	2328.92	2410.38	2143.43	2026.87	1864.39	-
brain	Ad-GH	PGD2	23902.1	22630.2	20129.8	17892.1	18756.6	-
brain	Ad-GH	6-keto-PGF1alpha	216.164	197.056	172.037	186.492	204.597	-
brain	Ad-GH	15-keto-PGE2	33.4147	nq	nq	52.8418	56.6912	-
brain	Ad-GH	PGF1alpha	38.1709	nd	nd	nd	nq	-
brain	Ad-GH	PGF2alpha	10634.9	11111	11521.2	9876.11	9417.86	-
brain	Ad-GH	PGF2beta	358.615	382.83	363.115	351.621	377.718	-
brain	Ad-GH	PGF3alpha	nd	nd	nd	nd	nd	-
brain	Ad-GH	PGJ2	899.531	864.851	1201.08	683.479	685.909	-
brain	Ad-GH	TXB2	1699.92	1932.9	1598.04	1516.66	1458.28	-
brain	Ad-GH	PGD1	nd	nd	nd	nd	nd	-
brain	Ad-GH	PGE1	1119.12	1223.79	1260.95	987.934	986.45	-
brain	Ad-GH	PGE3_PGD3	nd	nd	nd	nd	nd	-
brain	O-GH	MaR1	nd	nd	nd	nd	nd	nd
brain	O-GH	MaR2	nd	nd	nd	nd	nd	nd
brain	O-GH	PDx	nd	nd	nd	nd	nd	nd
brain	O-GH	PD1	nd	nd	nd	nd	nd	nd
brain	O-GH	RvD1	nd	nd	nd	nd	nd	nd
brain	O-GH	RvD2	nd	nd	nd	nd	nd	nd
brain	O-GH	RvD3	nd	nd	nd	nd	nd	nd
brain	O-GH	RvD4	nd	nd	nd	nd	nd	nd
brain	O-GH	RvD5	nd	nd	nd	nd	nd	nd
brain	O-GH	RvE1	nd	nd	nd	nd	nd	nd
brain	O-GH	RvE2	nd	nd	nd	nd	nd	nd
brain	O-GH	RvE4	nd	nd	nd	nd	nd	nd
brain	O-GH	LXA4	nd	nd	nd	nd	nd	nd
brain	O-GH	AT-LXA4	nd	nd	nd	nd	nd	nd
brain	O-GH	LXB4	nd	nd	nd	nd	nd	nd
brain	O-GH	LXA5	nd	nd	nd	nd	nd	nd
brain	O-GH	trans-LTB4	nd	nd	nd	nd	nd	nd
brain	O-GH	epitrans-LTB4	nd	nd	nd	nd	nd	nd
brain	O-GH	LTB4/5S,12S-diHETE	nd	nd	nd	nd	nd	nd
brain	O-GH	5S,15S-diHETE	nd	nd	nd	nd	nd	nd
brain	O-GH	5S,6R-diHETE	nd	nd	nd	nd	nd	nd
brain	O-GH	20-OH-LTB4	nd	nd	nd	nd	nd	nd
brain	O-GH	LTB5	nd	nd	nd	nd	nd	nd
brain	O-GH	15-HETE	4560.83	4414.43	4589.61	4419.62	5064.43	4004.6
brain	O-GH	11-HETE	4208.24	4330.3	4223.18	4726.04	4964.97	4356.85
brain	O-GH	12-HETE	5523.41	5855.17	5803.88	13322.1	16550.3	5814.03
brain	O-GH	8-HETE	nd	nd	nd	nd	nd	nd
brain	O-GH	5-HETE	152.649	114.836	132.66	nq	146.548	nq
brain	O-GH	18-HEPE	nd	nd	nd	nd	nd	nd
brain	O-GH	11-HEPE	nd	nq	nd	nd	nd	nd
brain	O-GH	15-HEPE	nd	nd	nd	nd	nd	nd
brain	O-GH	12-HEPE	nd	nd	37.4356	59.8068	93.8578	nq
brain	O-GH	5-HEPE	nd	nd	nd	nd	nd	nd
brain	O-GH	17-HDHA	1212.5	762.717	1193.53	1086.61	1288.18	1021.65
brain	O-GH	13-HDHA	639.3	479.909	479.765	506.205	580.437	437.426
brain	O-GH	14-HDHA	311.713	264.515	261.016	707.158	861.445	304.973
brain	O-GH	10-HDHA	nd	nd	nd	nd	nq	nd
brain	O-GH	7-HDHA	nd	nd	nd	nd	nd	nd
brain	O-GH	4-HDHA	nd	nd	nd	nd	nd	nd
brain	O-GH	13-HODE	nq	nq	nq	nq	nq	nq
brain	O-GH	9-HODE	nd	nq	nd	nq	nq	nq
brain	O-GH	AA	1.49611e+06	1.672e+06	1.93115e+06	1.88869e+06	1.65185e+06	1.73417e+06
brain	O-GH	DHA	449972	457763	596819	565227	507405	515980
brain	O-GH	EPA	6390.87	6486.81	10099.8	7505.65	5870.24	7555.07
brain	O-GH	PGE2	1460.29	1981.85	1662.09	1945.23	2110.8	2239.7
brain	O-GH	PGD2	12336.6	18647.5	15972	14966.6	17521.7	19320.1
brain	O-GH	6-keto-PGF1alpha	112.498	123.38	99.7774	124.431	150.444	124.667
brain	O-GH	15-keto-PGE2	33.5696	37.2077	44.4729	49.786	57.4562	107.21
brain	O-GH	PGF1alpha	nd	38.1837	nd	nd	nd	nd
brain	O-GH	PGF2alpha	6154.79	7599.41	7149.52	8048.16	7379.31	8774.08
brain	O-GH	PGF2beta	203.363	283.382	282.267	243.283	284.135	261.746
brain	O-GH	PGF3alpha	nd	nd	nd	nd	nd	nd
brain	O-GH	PGJ2	348.878	594.44	417.104	426.317	649.201	739.322
brain	O-GH	TXB2	508.51	1004.01	704.325	1146.37	921.697	1188.13
brain	O-GH	PGD1	nd	nd	nd	nd	nd	nd
brain	O-GH	PGE1	611.995	743.218	745.967	872.973	803.922	1013.21
brain	O-GH	PGE3_PGD3	nd	nd	nd	nd	nd	nd
brain	O-ISO	MaR1	nd	nd	nd	nd	nd	-
brain	O-ISO	MaR2	nd	nd	nd	nd	nd	-
brain	O-ISO	PDx	nd	nd	nd	nd	nd	-
brain	O-ISO	PD1	nd	nd	nd	nd	nd	-
brain	O-ISO	RvD1	nd	nd	nd	nd	nd	-
brain	O-ISO	RvD2	nd	nd	nd	nd	nd	-
brain	O-ISO	RvD3	nd	nd	nd	nd	nd	-
brain	O-ISO	RvD4	nd	nd	nd	nd	nd	-
brain	O-ISO	RvD5	nd	nd	nd	nd	nd	-
brain	O-ISO	RvE1	nd	nd	nd	nd	nd	-
brain	O-ISO	RvE2	nd	nd	nd	nd	nd	-
brain	O-ISO	RvE4	nd	nd	nd	nd	nd	-
brain	O-ISO	LXA4	nd	nd	nd	nd	nd	-
brain	O-ISO	AT-LXA4	nd	nd	nd	nd	nd	-
brain	O-ISO	LXB4	nd	nd	nd	nd	nd	-
brain	O-ISO	LXA5	nd	nd	nd	nd	nd	-
brain	O-ISO	trans-LTB4	nd	nd	nd	nd	nd	-
brain	O-ISO	epitrans-LTB4	nd	nd	nd	nd	nd	-
brain	O-ISO	LTB4/5S,12S-diHETE	nd	nd	nd	nd	nd	-
brain	O-ISO	5S,15S-diHETE	nd	nd	nd	nd	nd	-
brain	O-ISO	5S,6R-diHETE	nd	nd	nd	nd	nd	-
brain	O-ISO	20-OH-LTB4	nd	nd	nd	nd	nd	-
brain	O-ISO	LTB5	nd	nd	nd	nd	nd	-
brain	O-ISO	15-HETE	8111.77	7491.84	5707.86	8008.25	6908.13	-
brain	O-ISO	11-HETE	7255.5	6051.62	3977.85	5102.18	4168.49	-
brain	O-ISO	12-HETE	42550.4	43431.4	36903.8	98739.8	30296.2	-
brain	O-ISO	8-HETE	331.181	264.021	nq	548.605	nq	-
brain	O-ISO	5-HETE	331.457	436.574	281.487	360.582	198.583	-
brain	O-ISO	18-HEPE	nd	nd	nd	nd	nd	-
brain	O-ISO	11-HEPE	nd	nd	nd	nd	nd	-
brain	O-ISO	15-HEPE	nd	nd	nd	nd	nd	-
brain	O-ISO	12-HEPE	193.19	282.653	206.491	522.432	142.923	-
brain	O-ISO	5-HEPE	nd	nd	nd	nd	nd	-
brain	O-ISO	17-HDHA	1810.95	1715.48	1586.78	2603.13	2203.33	-
brain	O-ISO	13-HDHA	586.736	621.628	411.074	513.065	431.635	-
brain	O-ISO	14-HDHA	1490.25	2041.92	1929.52	3548.13	998.783	-
brain	O-ISO	10-HDHA	100.866	133.684	123.001	124.308	nq	-
brain	O-ISO	7-HDHA	nd	nd	nd	nd	nd	-
brain	O-ISO	4-HDHA	255.163	334.204	204.789	260.086	158.229	-
brain	O-ISO	13-HODE	nd	nd	nd	nd	nd	-
brain	O-ISO	9-HODE	nd	nd	nd	nd	nd	-
brain	O-ISO	AA	1.8287e+06	1.85358e+06	1.94381e+06	1.87971e+06	1.96333e+06	-
brain	O-ISO	DHA	495128	528272	542644	522545	650679	-
brain	O-ISO	EPA	22197.7	34367.2	29029.2	29787.5	38524.9	-
brain	O-ISO	PGE2	1795.18	1415.52	1060.17	1415.27	1160.57	-
brain	O-ISO	PGD2	15430.5	9837.16	7180.24	10287.5	8031.79	-
brain	O-ISO	6-keto-PGF1alpha	188.883	134.899	120.301	162.92	118.256	-
brain	O-ISO	15-keto-PGE2	69.3459	41.558	43.1966	36.4889	26.147	-
brain	O-ISO	PGF1alpha	nd	nd	nd	nd	nd	-
brain	O-ISO	PGF2alpha	7136.47	5609.63	4826.66	5844.12	5126.63	-
brain	O-ISO	PGF2beta	268.646	216.35	192.403	283.456	218.636	-
brain	O-ISO	PGF3alpha	nd	nd	nd	nd	nd	-
brain	O-ISO	PGJ2	1509.99	889.877	648.071	1085.12	830.924	-
brain	O-ISO	TXB2	1298.78	1018.93	857.749	1100.73	920.672	-
brain	O-ISO	PGD1	nd	nd	nd	nd	nd	-
brain	O-ISO	PGE1	848.045	673.877	540.446	779.881	626.419	-
brain	O-ISO	PGE3_PGD3	nd	nd	nd	nd	nd	-
brain	O-EX	MaR1	nd	nd	nd	nd	nd	nd
brain	O-EX	MaR2	nd	nd	nd	nd	nd	nd
brain	O-EX	PDx	nd	nd	nd	nd	nd	nd
brain	O-EX	PD1	nd	nd	nd	nd	nd	nd
brain	O-EX	RvD1	nd	nd	nd	nd	nd	nd
brain	O-EX	RvD2	nd	nd	nd	nd	nd	nd
brain	O-EX	RvD3	nd	nd	nd	nd	nd	nd
brain	O-EX	RvD4	nd	nd	nd	nd	nd	nd
brain	O-EX	RvD5	nd	nd	nd	nd	nd	nd
brain	O-EX	RvE1	nd	nd	nd	nd	nd	nd
brain	O-EX	RvE2	nd	nd	nd	nd	nd	nd
brain	O-EX	RvE4	nd	nd	nd	nd	nd	nd
brain	O-EX	LXA4	nd	nd	nd	nd	nd	nd
brain	O-EX	AT-LXA4	nd	nd	nd	nd	nd	nd
brain	O-EX	LXB4	nd	nd	nd	nd	nd	nd
brain	O-EX	LXA5	nd	nd	nd	nd	nd	nd
brain	O-EX	trans-LTB4	nd	nd	nd	nd	nd	nd
brain	O-EX	epitrans-LTB4	nd	nd	nd	nd	nd	nd
brain	O-EX	LTB4/5S,12S-diHETE	nd	nd	nd	nd	nd	nd
brain	O-EX	5S,15S-diHETE	nd	nd	nd	nd	nd	nd
brain	O-EX	5S,6R-diHETE	nd	nd	nd	nd	nd	nd
brain	O-EX	20-OH-LTB4	nd	nd	nd	nd	nd	nd
brain	O-EX	LTB5	nd	nd	nd	nd	nd	nd
brain	O-EX	15-HETE	7815.84	6661.65	7174.29	7976.93	7664.01	6505.73
brain	O-EX	11-HETE	5583.49	5558.12	6378.76	6605.05	5987.23	5528.03
brain	O-EX	12-HETE	128974	43333.1	39207.2	38421.4	53415.5	28219.4
brain	O-EX	8-HETE	642.087	300.839	298.12	308.112	390.411	nq
brain	O-EX	5-HETE	334.37	313.085	313.383	411.694	368.674	358.029
brain	O-EX	18-HEPE	nd	nd	nd	nd	nd	nd
brain	O-EX	11-HEPE	nd	nd	nd	nd	nd	nd
brain	O-EX	15-HEPE	nd	nd	nd	nd	nd	nd
brain	O-EX	12-HEPE	607.06	189.047	313.065	265.663	251.699	229.564
brain	O-EX	5-HEPE	nd	nd	nd	nd	nd	nd
brain	O-EX	17-HDHA	2193.37	1482.38	1703.99	1840.97	1699.25	1605.42
brain	O-EX	13-HDHA	654.388	556.633	594.794	635.769	615.204	614.331
brain	O-EX	14-HDHA	4813.09	1400.2	1592.11	1657.17	1893.26	1586.92
brain	O-EX	10-HDHA	199.277	97.9437	103.886	123.733	89.4396	114.43
brain	O-EX	7-HDHA	nd	nd	nd	nd	nd	nd
brain	O-EX	4-HDHA	210.284	312.09	225.067	228.194	231.263	316.199
brain	O-EX	13-HODE	nd	nd	nd	nd	nd	nd
brain	O-EX	9-HODE	nd	nd	nd	nd	nd	nd
brain	O-EX	AA	1.54453e+06	1.85236e+06	1.61242e+06	1.84995e+06	1.91141e+06	1.93854e+06
brain	O-EX	DHA	491261	499078	512123	556436	518549	592799
brain	O-EX	EPA	27678.3	25492	29172.9	37055.5	30973.4	52160.6
brain	O-EX	PGE2	1116.27	1552.36	1501.83	1664.82	1801.24	1674.08
brain	O-EX	PGD2	7971.67	10887.1	10992.3	12304.5	10941.6	10420.2
brain	O-EX	6-keto-PGF1alpha	95.4373	149.997	145.456	157.34	156.643	137.421
brain	O-EX	15-keto-PGE2	30.3775	29.3729	37.6091	41.7246	30.8223	30.2302
brain	O-EX	PGF1alpha	nd	nd	nd	nd	nd	nd
brain	O-EX	PGF2alpha	4456.29	6152.77	5549.59	6479.81	5168.38	6247.57
brain	O-EX	PGF2beta	176.897	260.815	239.801	230.303	234.127	261.534
brain	O-EX	PGF3alpha	nd	nd	nd	nd	nd	nd
brain	O-EX	PGJ2	899.574	1340.72	1383.31	1326.2	1097.23	1162.26
brain	O-EX	TXB2	897.232	1076.11	1207.75	1100.99	1020.98	1295.6
brain	O-EX	PGD1	nd	nd	nd	nd	nd	nd
brain	O-EX	PGE1	434.232	773.399	697.212	864.724	626.639	751.22
brain	O-EX	PGE3_PGD3	nd	nd	nd	nd	nd	nd

## Sheet: LM data (fat)
matrix	group	LM	donor 1	donor 2	donor 3	donor 4	donor 5	donor 6
fat	Ad-GH	MaR1	nd	nd	nd	nd	nd	-
fat	Ad-GH	MaR2	nd	nd	nd	nd	nd	-
fat	Ad-GH	PDx	nd	nd	nd	nd	nd	-
fat	Ad-GH	PD1	nd	nd	nd	nd	nd	-
fat	Ad-GH	RvD1	nd	nd	nd	nd	nd	-
fat	Ad-GH	RvD2	nd	nd	nd	nd	nd	-
fat	Ad-GH	RvD3	nd	nd	nd	nd	nd	-
fat	Ad-GH	RvD4	nd	nd	nd	nd	nd	-
fat	Ad-GH	RvD5	nd	nd	nd	nd	nd	-
fat	Ad-GH	RvE1	nd	nd	nd	nd	nd	-
fat	Ad-GH	RvE2	nd	nd	nd	nd	nd	-
fat	Ad-GH	RvE4	nd	nd	nd	nd	nd	-
fat	Ad-GH	LXA4	nd	nd	nd	nd	nd	-
fat	Ad-GH	AT-LXA4	nd	nd	nd	nd	nd	-
fat	Ad-GH	LXB4	nd	nd	nd	nd	nd	-
fat	Ad-GH	LXA5	nd	nd	nd	nd	nd	-
fat	Ad-GH	trans-LTB4	nd	nd	nd	nd	nd	-
fat	Ad-GH	epitrans-LTB4	nd	nd	nd	nd	nd	-
fat	Ad-GH	LTB4/5S,12S-diHETE	nd	nd	nd	nd	nd	-
fat	Ad-GH	5S,15S-diHETE	nd	nd	nd	nd	nd	-
fat	Ad-GH	5S,6R-diHETE	nd	nd	nd	nd	nd	-
fat	Ad-GH	20-OH-LTB4	nd	nd	nd	nd	nd	-
fat	Ad-GH	LTB5	nd	nd	nd	nd	nd	-
fat	Ad-GH	15-HETE	4790.46	4587.63	4903.23	7017.74	15878.2	-
fat	Ad-GH	11-HETE	440.197	536.877	910.224	770.87	1883.29	-
fat	Ad-GH	12-HETE	4323.54	6892.57	16794.3	14947.8	32295.5	-
fat	Ad-GH	8-HETE	nd	nd	nd	nd	nq	-
fat	Ad-GH	5-HETE	1262.44	1228.28	1365.08	1791.58	4704.73	-
fat	Ad-GH	18-HEPE	315.501	268.563	205.298	283.677	676.244	-
fat	Ad-GH	11-HEPE	nd	nd	nd	nd	63.31	-
fat	Ad-GH	15-HEPE	137.367	229.522	434.24	403.525	575.705	-
fat	Ad-GH	12-HEPE	289.921	403.954	1048.24	1413.45	1922.13	-
fat	Ad-GH	5-HEPE	nq	nq	nq	nq	301.589	-
fat	Ad-GH	17-HDHA	793.265	1560.61	1908.17	2111.59	2570.33	-
fat	Ad-GH	13-HDHA	110.633	84.3217	177.968	188.161	253.938	-
fat	Ad-GH	14-HDHA	1145.95	2071.04	4574.27	4408.56	4883.42	-
fat	Ad-GH	10-HDHA	nd	nq	nd	173.084	190.242	-
fat	Ad-GH	7-HDHA	nd	nd	nd	nd	nd	-
fat	Ad-GH	4-HDHA	nq	nq	nd	nq	287.775	-
fat	Ad-GH	13-HODE	137065	124290	126048	162038	262657	-
fat	Ad-GH	9-HODE	69420.4	69850.4	70832.8	100052	195487	-
fat	Ad-GH	AA	489809	620091	586953	590325	702548	-
fat	Ad-GH	DHA	142988	278828	214001	281408	202280	-
fat	Ad-GH	EPA	33686.1	47070.3	35079.4	43059.5	39895.1	-
fat	Ad-GH	PGE2	221.632	457.91	950.311	863.841	1371.18	-
fat	Ad-GH	PGD2	65.4929	152.77	264.942	255.057	1502.46	-
fat	Ad-GH	6-keto-PGF1alpha	nq	72.5892	64.3515	121.225	155.402	-
fat	Ad-GH	15-keto-PGE2	364.493	535.985	412.412	535.269	950.185	-
fat	Ad-GH	PGF1alpha	nd	nd	nd	nd	nd	-
fat	Ad-GH	PGF2alpha	nd	87.511	151.3	180.323	409.597	-
fat	Ad-GH	PGF2beta	nd	nd	nd	nd	nd	-
fat	Ad-GH	PGF3alpha	nd	nd	nd	nd	nd	-
fat	Ad-GH	PGJ2	nd	nd	nd	nd	nd	-
fat	Ad-GH	TXB2	nd	nd	87.8865	131.02	281.17	-
fat	Ad-GH	PGD1	nd	nd	nd	nd	nd	-
fat	Ad-GH	PGE1	nd	nd	nd	nd	nd	-
fat	Ad-GH	PGE3_PGD3	nd	nd	nd	nd	nd	-
fat	O-GH	MaR1	nd	nd	nd	nd	nd	nd
fat	O-GH	MaR2	nd	nd	nd	nd	nd	nd
fat	O-GH	PDx	nd	nq	nd	nd	nd	nd
fat	O-GH	PD1	nd	nd	nd	nd	nd	nd
fat	O-GH	RvD1	nd	nd	nd	nd	nd	nd
fat	O-GH	RvD2	nd	nd	nd	nd	nd	nd
fat	O-GH	RvD3	nd	nd	nd	nd	nd	nd
fat	O-GH	RvD4	nd	nd	nd	nd	nd	nd
fat	O-GH	RvD5	nd	nd	nd	nd	nd	nd
fat	O-GH	RvE1	nd	nd	nd	nd	nd	nd
fat	O-GH	RvE2	nd	nd	nd	nd	nd	nd
fat	O-GH	RvE4	nd	nd	nd	nd	nd	nd
fat	O-GH	LXA4	nd	nd	nd	nd	nd	nd
fat	O-GH	AT-LXA4	nd	nd	nd	nd	nd	nd
fat	O-GH	LXB4	nd	nd	nd	nd	nd	nd
fat	O-GH	LXA5	nd	nd	nd	nd	nd	nd
fat	O-GH	trans-LTB4	nd	nd	nd	nd	nd	nd
fat	O-GH	epitrans-LTB4	nd	nd	nd	nd	nd	nd
fat	O-GH	LTB4/5S,12S-diHETE	nd	nd	nd	nd	nd	nd
fat	O-GH	5S,15S-diHETE	nd	nd	nd	nd	nd	nd
fat	O-GH	5S,6R-diHETE	nd	nd	nd	nd	nd	nd
fat	O-GH	20-OH-LTB4	nd	nd	nd	nd	nd	nd
fat	O-GH	LTB5	nd	nd	nd	nd	nd	nd
fat	O-GH	15-HETE	3554.35	8716.64	5825.82	2793.51	2703.16	3136.41
fat	O-GH	11-HETE	1044.67	2799.18	1803.63	802.232	565.621	1058.41
fat	O-GH	12-HETE	15671.8	77049.3	53096.7	5361.81	21500.4	6744.6
fat	O-GH	8-HETE	nd	625.164	nq	nd	nd	nd
fat	O-GH	5-HETE	382.742	848.112	589.381	349.568	237.872	428.256
fat	O-GH	18-HEPE	nd	nd	nd	nd	nd	nd
fat	O-GH	11-HEPE	nd	nd	nd	nd	nd	nd
fat	O-GH	15-HEPE	230.951	602.636	535.919	113.266	353.278	258.381
fat	O-GH	12-HEPE	609.347	2027.83	2910.73	110.296	693.814	265.95
fat	O-GH	5-HEPE	nd	nd	nd	nd	nd	nd
fat	O-GH	17-HDHA	1865.7	4715.76	4039.8	1126.96	2701.72	2668.1
fat	O-GH	13-HDHA	nd	188.361	193.001	95.2216	70.0857	138.415
fat	O-GH	14-HDHA	2135.82	8813.9	5779.42	722.329	4655.82	1579.13
fat	O-GH	10-HDHA	nd	nd	nq	nd	nq	nd
fat	O-GH	7-HDHA	nd	nd	nd	nd	nd	nd
fat	O-GH	4-HDHA	nd	nd	nd	nd	nd	nd
fat	O-GH	13-HODE	87192.5	120569	111204	54364.8	51692.3	59625.7
fat	O-GH	9-HODE	50970.9	69963.3	73453.4	32917.9	23102.7	34492.8
fat	O-GH	AA	653281	723826	908159	539776	415762	511594
fat	O-GH	DHA	203395	188618	308315	210741	162107	210952
fat	O-GH	EPA	21932.2	14381	28657	11246.3	9542.18	20791.8
fat	O-GH	PGE2	1051.22	2928.92	1626.28	832.019	1023.83	1043.53
fat	O-GH	PGD2	499.209	1996.97	1922.54	637.242	364.171	771.495
fat	O-GH	6-keto-PGF1alpha	91.4279	340.939	123.303	79.8567	58.9392	162.784
fat	O-GH	15-keto-PGE2	769.559	881.126	976.405	915.879	930.13	1074.22
fat	O-GH	PGF1alpha	nd	nd	nd	nd	nd	nd
fat	O-GH	PGF2alpha	188.676	377.476	300.646	189.769	147.802	211.175
fat	O-GH	PGF2beta	nd	nd	nd	nd	nd	nd
fat	O-GH	PGF3alpha	nd	nd	nd	nd	nd	nd
fat	O-GH	PGJ2	nd	196.732	158.014	nd	nd	nd
fat	O-GH	TXB2	106.738	573.957	170.271	91.7255	109.5	155.03
fat	O-GH	PGD1	nd	nd	nd	nd	nd	nd
fat	O-GH	PGE1	nd	nd	nd	nd	nd	nd
fat	O-GH	PGE3_PGD3	nd	nd	nd	nd	nd	nd
fat	O-ISO	MaR1	nd	nd	nd	nd	nd	-
fat	O-ISO	MaR2	142.061	nd	nd	158.638	nd	-
fat	O-ISO	PDx	105.195	74.3244	70.9319	130.035	nd	-
fat	O-ISO	PD1	nd	nd	nd	nd	nd	-
fat	O-ISO	RvD1	nd	nd	nd	nd	nd	-
fat	O-ISO	RvD2	nd	nd	nd	nd	nd	-
fat	O-ISO	RvD3	nd	nd	nd	nd	nd	-
fat	O-ISO	RvD4	nd	nd	nd	nd	nd	-
fat	O-ISO	RvD5	nd	nd	nd	nd	nd	-
fat	O-ISO	RvE1	nd	nd	nd	nd	nd	-
fat	O-ISO	RvE2	nd	nd	nd	nd	nd	-
fat	O-ISO	RvE4	nd	nd	nd	nd	nd	-
fat	O-ISO	LXA4	nd	nd	nd	nd	nd	-
fat	O-ISO	AT-LXA4	nd	nd	nd	nd	nd	-
fat	O-ISO	LXB4	nd	nd	nd	nd	nd	-
fat	O-ISO	LXA5	nd	nd	nd	nd	nd	-
fat	O-ISO	trans-LTB4	nd	nd	nd	nd	nd	-
fat	O-ISO	epitrans-LTB4	nd	nd	nd	nd	nd	-
fat	O-ISO	LTB4/5S,12S-diHETE	nd	nd	nd	nd	nd	-
fat	O-ISO	5S,15S-diHETE	nd	nd	nd	nd	nd	-
fat	O-ISO	5S,6R-diHETE	nd	nd	nd	nd	nd	-
fat	O-ISO	20-OH-LTB4	nd	nd	nd	nd	nd	-
fat	O-ISO	LTB5	nd	nd	nd	nd	nd	-
fat	O-ISO	15-HETE	51224.7	34392.9	22566.3	37505.3	34035.4	-
fat	O-ISO	11-HETE	31690.8	14353.4	20092.6	14528	9522.95	-
fat	O-ISO	12-HETE	370811	173706	186907	241167	78138.4	-
fat	O-ISO	8-HETE	5253.47	2124.4	2125.89	2769.85	1413.88	-
fat	O-ISO	5-HETE	1001.34	1162.28	nd	776.05	936.35	-
fat	O-ISO	18-HEPE	834.433	966.637	nd	661.217	841.813	-
fat	O-ISO	11-HEPE	553.515	400.664	490.275	305.211	nd	-
fat	O-ISO	15-HEPE	7644.52	3542.41	3021.02	3874.89	1188.85	-
fat	O-ISO	12-HEPE	16990.2	8599.3	8210.82	10427.2	3088.98	-
fat	O-ISO	5-HEPE	691.515	519.572	nd	287.325	460.461	-
fat	O-ISO	17-HDHA	29271.5	15364.2	17228.4	21012.8	7780.28	-
fat	O-ISO	13-HDHA	2610.27	1894.98	2105.59	1641.33	1168.69	-
fat	O-ISO	14-HDHA	49677.6	24804.2	21618.3	32335.3	7004.44	-
fat	O-ISO	10-HDHA	1208.47	584.263	nd	870.922	nd	-
fat	O-ISO	7-HDHA	nd	nd	nd	nd	nd	-
fat	O-ISO	4-HDHA	nd	486.384	nd	309.243	387.935	-
fat	O-ISO	13-HODE	936106	503153	317826	675127	360925	-
fat	O-ISO	9-HODE	299727	229499	147960	299082	216100	-
fat	O-ISO	AA	1.39008e+06	1.16577e+06	925271	1.46583e+06	788261	-
fat	O-ISO	DHA	495110	314646	283980	434236	163239	-
fat	O-ISO	EPA	52990.9	44745.3	42658.5	50401.7	32311.7	-
fat	O-ISO	PGE2	865.999	649.354	5518.36	1265.14	934.307	-
fat	O-ISO	PGD2	1349.88	845.139	646.891	690.442	366.988	-
fat	O-ISO	6-keto-PGF1alpha	363.612	160.797	369.819	234.195	98.8407	-
fat	O-ISO	15-keto-PGE2	371.115	408.421	1940.97	671.991	681.749	-
fat	O-ISO	PGF1alpha	nd	nd	nd	nd	nd	-
fat	O-ISO	PGF2alpha	452.491	296.73	732.357	474.651	238.347	-
fat	O-ISO	PGF2beta	nd	nd	nd	nd	nd	-
fat	O-ISO	PGF3alpha	nd	nd	nd	nd	nd	-
fat	O-ISO	PGJ2	nd	nd	nd	nd	nd	-
fat	O-ISO	TXB2	221.457	87.1193	161.619	157.734	55.2083	-
fat	O-ISO	PGD1	nd	nd	nd	nd	nd	-
fat	O-ISO	PGE1	nd	nd	nd	nd	nd	-
fat	O-ISO	PGE3_PGD3	nd	nd	nd	nd	nd	-
fat	O-EX	MaR1	nd	nd	-	nd	nd	nd
fat	O-EX	MaR2	nq	nd	-	nd	nd	nd
fat	O-EX	PDx	127.73	86.065	-	51.7099	172.219	103.448
fat	O-EX	PD1	nd	nd	-	nd	nd	nd
fat	O-EX	RvD1	nd	nd	-	nd	nd	nd
fat	O-EX	RvD2	nd	nd	-	nd	nd	nd
fat	O-EX	RvD3	nd	nd	-	nd	nd	nd
fat	O-EX	RvD4	nd	nd	-	nd	nd	nd
fat	O-EX	RvD5	nd	nd	-	nd	nd	nd
fat	O-EX	RvE1	nd	nd	-	nd	nd	nd
fat	O-EX	RvE2	nd	nd	-	nd	nd	nd
fat	O-EX	RvE4	nd	nd	-	nd	nd	nd
fat	O-EX	LXA4	nd	nd	-	nd	nd	nd
fat	O-EX	AT-LXA4	nd	nd	-	nd	nd	nd
fat	O-EX	LXB4	nd	nd	-	nd	nd	nd
fat	O-EX	LXA5	nd	nd	-	nd	nd	nd
fat	O-EX	trans-LTB4	nd	nd	-	nd	nd	nd
fat	O-EX	epitrans-LTB4	nd	nd	-	nd	nd	nd
fat	O-EX	LTB4/5S,12S-diHETE	185.829	nd	-	nd	nd	nd
fat	O-EX	5S,15S-diHETE	nd	nd	-	nd	nd	nd
fat	O-EX	5S,6R-diHETE	nd	nd	-	nd	nd	nd
fat	O-EX	20-OH-LTB4	nd	nd	-	nd	nd	nd
fat	O-EX	LTB5	nd	nd	-	nd	nd	nd
fat	O-EX	15-HETE	40145.9	57206.7	-	56509.5	30179.1	98399
fat	O-EX	11-HETE	14477.1	9780.36	-	21588	9466.99	27413.8
fat	O-EX	12-HETE	167668	196570	-	167683	165711	359677
fat	O-EX	8-HETE	2224.95	2367.31	-	2233.5	1744.55	3301.72
fat	O-EX	5-HETE	1711.18	1601.19	-	1239.79	669.387	3183.91
fat	O-EX	18-HEPE	849.202	1138.13	-	888.077	752.695	2062.37
fat	O-EX	11-HEPE	294.912	nd	-	234.06	292.265	579.341
fat	O-EX	15-HEPE	5442.28	3839.07	-	3597.25	5005.89	8378.89
fat	O-EX	12-HEPE	8835.12	10263.4	-	5263.63	6640.1	14619.6
fat	O-EX	5-HEPE	843.391	610.77	-	671.232	414.676	1341.36
fat	O-EX	17-HDHA	16950.2	24902	-	20499.4	29201.8	40807.9
fat	O-EX	13-HDHA	1706.63	1849.59	-	1710.37	1517.82	3591.95
fat	O-EX	14-HDHA	36524.1	29485.5	-	23163.7	30742.3	52910.3
fat	O-EX	10-HDHA	726.487	935.42	-	625.575	867.856	1691.04
fat	O-EX	7-HDHA	nd	nd	-	nd	nd	nd
fat	O-EX	4-HDHA	488.238	546.799	-	564.609	395.895	1274.59
fat	O-EX	13-HODE	552957	924276	-	883324	645045	1.21537e+06
fat	O-EX	9-HODE	231305	592833	-	464537	243592	651314
fat	O-EX	AA	873843	865544	-	1.36638e+06	1.08601e+06	884619
fat	O-EX	DHA	236220	204496	-	428702	452095	254409
fat	O-EX	EPA	44535.5	43143.7	-	81087.7	68991.3	44420.4
fat	O-EX	PGE2	1057.95	755.993	-	1047.88	578.176	680.69
fat	O-EX	PGD2	1295.52	513.079	-	1777.78	557.45	692.407
fat	O-EX	6-keto-PGF1alpha	280.795	176.083	-	298.241	252.501	185.546
fat	O-EX	15-keto-PGE2	579.493	599.453	-	728.063	529.12	621.163
fat	O-EX	PGF1alpha	nd	nd	-	nd	nd	nd
fat	O-EX	PGF2alpha	295.427	348.287	-	536.654	342.289	448.536
fat	O-EX	PGF2beta	nd	nd	-	nd	nd	nd
fat	O-EX	PGF3alpha	nd	nd	-	nd	nd	nd
fat	O-EX	PGJ2	nd	nd	-	108.608	nd	nd
fat	O-EX	TXB2	170.803	161.426	-	338.944	108.102	147.081
fat	O-EX	PGD1	nd	nd	-	nd	nd	nd
fat	O-EX	PGE1	nd	nd	-	nd	nd	nd
fat	O-EX	PGE3_PGD3	nd	nd	-	nd	nd	nd

## Sheet: LM data (heart)
matrix	group	LM	donor 1	donor 2	donor 3	donor 4	donor 5	donor 6
heart	Ad-GH	MaR1	nd	nd	nd	nd	nd	-
heart	Ad-GH	MaR2	nd	nd	nd	nd	nd	-
heart	Ad-GH	PDx	nq	nq	nq	nq	nq	-
heart	Ad-GH	PD1	nd	nd	nd	nd	nd	-
heart	Ad-GH	RvD1	nd	nd	nd	nd	nd	-
heart	Ad-GH	RvD2	nd	nd	nd	nd	nd	-
heart	Ad-GH	RvD3	nd	nd	nd	nd	nd	-
heart	Ad-GH	RvD4	46.0922	36.0364	36.2334	nq	131.308	-
heart	Ad-GH	RvD5	nd	nd	nd	nd	nd	-
heart	Ad-GH	RvE1	nd	nd	nd	nd	nd	-
heart	Ad-GH	RvE2	nd	nd	nd	nd	nd	-
heart	Ad-GH	RvE4	nd	nd	nd	nd	nd	-
heart	Ad-GH	LXA4	nd	nd	nd	nd	nd	-
heart	Ad-GH	AT-LXA4	nd	nd	nd	nd	nd	-
heart	Ad-GH	LXB4	nd	nd	nd	nd	nd	-
heart	Ad-GH	LXA5	nd	nd	nd	nd	nd	-
heart	Ad-GH	trans-LTB4	658.974	706.88	594.243	430.817	1430.97	-
heart	Ad-GH	epitrans-LTB4	1799.68	1858.69	1732.65	1151.89	3748.34	-
heart	Ad-GH	LTB4/5S,12S-diHETE	845.925	912.772	810.299	549.162	1245.55	-
heart	Ad-GH	5S,15S-diHETE	nd	nd	nd	nd	nd	-
heart	Ad-GH	5S,6R-diHETE	nd	nd	nd	nd	nd	-
heart	Ad-GH	20-OH-LTB4	nd	nd	nd	nd	nd	-
heart	Ad-GH	LTB5	nd	nd	nd	nd	nd	-
heart	Ad-GH	15-HETE	7943.77	9007.82	15198	5239.32	5348.75	-
heart	Ad-GH	11-HETE	1862.22	3098.13	3482.91	1532.61	1541.55	-
heart	Ad-GH	12-HETE	1.08592e+06	1.96093e+06	1.84928e+06	1.24914e+06	963055	-
heart	Ad-GH	8-HETE	2991.9	6253.86	5782.81	4412.61	3326.08	-
heart	Ad-GH	5-HETE	429.938	178.496	390.373	263.937	210.843	-
heart	Ad-GH	18-HEPE	90.1235	102.29	279.04	60.8237	nd	-
heart	Ad-GH	11-HEPE	55.9501	137.387	149.71	77.679	56.0221	-
heart	Ad-GH	15-HEPE	118.899	295.471	553.994	208.974	166.855	-
heart	Ad-GH	12-HEPE	31048.6	69906.3	71016.4	48298.6	42820.4	-
heart	Ad-GH	5-HEPE	nq	nq	nq	nq	nd	-
heart	Ad-GH	17-HDHA	3235.36	7452.18	9949.07	4617.77	4590.1	-
heart	Ad-GH	13-HDHA	639.676	914.012	939.273	633.318	491.548	-
heart	Ad-GH	14-HDHA	17872.8	43653.1	41830.8	32265.2	30458.2	-
heart	Ad-GH	10-HDHA	700.291	1427.64	1269.54	1041.49	869.444	-
heart	Ad-GH	7-HDHA	nd	nd	nd	nd	nd	-
heart	Ad-GH	4-HDHA	193.057	260.365	378.19	159.669	179.893	-
heart	Ad-GH	13-HODE	118271	173646	200984	78311.6	74954.3	-
heart	Ad-GH	9-HODE	96698	131084	154210	57812.7	58785.1	-
heart	Ad-GH	AA	284781	210198	309909	252781	193432	-
heart	Ad-GH	DHA	159827	184092	199113	212331	167045	-
heart	Ad-GH	EPA	8158.86	6728.15	11352.2	9115.54	5263.51	-
heart	Ad-GH	PGE2	582.979	527.293	663.997	369.87	715.579	-
heart	Ad-GH	PGD2	1584.3	1283.65	1129.82	1262.75	2083.46	-
heart	Ad-GH	6-keto-PGF1alpha	255.221	222.934	257.087	170.707	363.998	-
heart	Ad-GH	15-keto-PGE2	80.1084	40.336	57.4586	nq	87.4242	-
heart	Ad-GH	PGF1alpha	107.768	150.165	89.8634	86.204	163.313	-
heart	Ad-GH	PGF2alpha	1536.56	1427.32	993.823	935.508	1709.48	-
heart	Ad-GH	PGF2beta	nq	nq	nq	nd	nq	-
heart	Ad-GH	PGF3alpha	nd	nd	nd	nd	nd	-
heart	Ad-GH	PGJ2	67.2904	91.476	89.1346	72.0556	138.505	-
heart	Ad-GH	TXB2	1046.13	1366.43	667.412	924.357	1619.39	-
heart	Ad-GH	PGD1	nq	363.632	nq	nq	555.016	-
heart	Ad-GH	PGE1	183.052	172.463	nd	nd	204.586	-
heart	Ad-GH	PGE3_PGD3	nd	nd	nd	nd	nd	-
heart	O-GH	MaR1	nd	nd	nd	nd	nd	nd
heart	O-GH	MaR2	nd	nd	nd	nd	nd	nd
heart	O-GH	PDx	nq	103.37	59.9002	66.9073	52.4889	51.3099
heart	O-GH	PD1	nd	nd	nd	nd	nd	nd
heart	O-GH	RvD1	nd	nd	nd	nd	nd	nd
heart	O-GH	RvD2	nd	nd	nd	nd	nd	nd
heart	O-GH	RvD3	nd	nd	nd	nd	nd	nd
heart	O-GH	RvD4	133.62	131.414	118.272	233.238	90.6337	152.299
heart	O-GH	RvD5	nd	86.4242	51.7121	57.0666	nd	35.3418
heart	O-GH	RvE1	nd	nd	nd	nd	nd	nd
heart	O-GH	RvE2	nd	nd	nd	nd	nd	nd
heart	O-GH	RvE4	nd	nd	nd	nd	nd	nd
heart	O-GH	LXA4	nd	nd	nd	nd	nd	nd
heart	O-GH	AT-LXA4	nd	nd	nd	nd	nd	nd
heart	O-GH	LXB4	nd	nd	nd	nd	nd	nd
heart	O-GH	LXA5	nd	nd	nd	nd	nd	nd
heart	O-GH	trans-LTB4	1808.69	2741.64	1842.63	3352.22	1690.59	2076.45
heart	O-GH	epitrans-LTB4	4718.29	6488.61	4599.83	8397.92	4258.98	5272.71
heart	O-GH	LTB4/5S,12S-diHETE	1678.21	1895.94	1380.72	2607.76	1307.39	1597.68
heart	O-GH	5S,15S-diHETE	nd	nd	nd	nd	nd	nd
heart	O-GH	5S,6R-diHETE	nd	nd	nd	nd	nd	nd
heart	O-GH	20-OH-LTB4	nd	nd	nd	nd	nd	nd
heart	O-GH	LTB5	nd	nd	nd	nd	nd	nd
heart	O-GH	15-HETE	17749.3	18442.9	15796.3	15739.7	15966.4	15132.6
heart	O-GH	11-HETE	4661.83	4884.83	3086.01	3774.14	3593.88	3074.1
heart	O-GH	12-HETE	804199	2.20484e+06	1.52276e+06	1.5608e+06	1.46737e+06	1.38257e+06
heart	O-GH	8-HETE	3005.85	8545.83	5260.57	5706.1	5394.5	4804.71
heart	O-GH	5-HETE	2570.62	1701.62	1812.83	1879.81	1760.36	1787.81
heart	O-GH	18-HEPE	68.0618	nd	37.6884	33.6997	62.9032	62.1953
heart	O-GH	11-HEPE	116.229	136.773	89.5449	66.1993	129.245	96.5866
heart	O-GH	15-HEPE	310.963	1026.1	520.098	353.382	705.338	555.33
heart	O-GH	12-HEPE	14811.5	60589.2	39363.7	31429	50380.4	42841.6
heart	O-GH	5-HEPE	nq	nd	nd	nd	nq	nd
heart	O-GH	17-HDHA	6662.25	31695.6	18257	18070.4	17812.5	15037.9
heart	O-GH	13-HDHA	837.585	1995.47	1327.71	1583.63	1306.47	1171.44
heart	O-GH	14-HDHA	17044.9	127898	66958.8	74421.8	58028.1	54004.9
heart	O-GH	10-HDHA	583.577	3966.69	2488.32	2518.37	1987.66	1654.16
heart	O-GH	7-HDHA	nd	nd	nd	nd	nd	nd
heart	O-GH	4-HDHA	145.669	325.729	271.631	347.28	314.596	340.243
heart	O-GH	13-HODE	197722	270235	137589	176597	178184	160857
heart	O-GH	9-HODE	205565	212951	108700	159043	148370	131689
heart	O-GH	AA	548427	226254	528973	436255	506272	520142
heart	O-GH	DHA	178780	297317	435170	379458	366650	375245
heart	O-GH	EPA	9291.11	3877.79	11209.4	5721.87	13398.5	11789
heart	O-GH	PGE2	2868.93	2070.86	1488.49	2635.24	1826.06	1772.04
heart	O-GH	PGD2	10711.1	8124.08	6569.66	6771.97	5545.29	5534.76
heart	O-GH	6-keto-PGF1alpha	1823.24	762.265	520.268	830.289	653.923	553.411
heart	O-GH	15-keto-PGE2	557.34	147.564	350.936	410.609	317.455	374.146
heart	O-GH	PGF1alpha	318.065	371.822	301.469	355.132	432.669	428.389
heart	O-GH	PGF2alpha	5756.65	4353.72	3485.12	5004.96	4342.69	4382.97
heart	O-GH	PGF2beta	436.346	307.266	234.078	380.651	330.379	308.53
heart	O-GH	PGF3alpha	nd	nd	nd	nd	nd	nd
heart	O-GH	PGJ2	925.458	646.03	547.88	630.176	543.032	533.757
heart	O-GH	TXB2	1175.01	1794.74	965.966	1502.84	1038.34	1209.2
heart	O-GH	PGD1	1824.71	1838.68	1440.31	1287.6	1576.64	1598.05
heart	O-GH	PGE1	761.963	585.402	450.971	774.267	666.088	672.663
heart	O-GH	PGE3_PGD3	nd	nd	nd	nd	nd	nd
heart	O-ISO	MaR1	nd	nd	nd	nd	nd	-
heart	O-ISO	MaR2	857.585	nd	nd	113.572	nd	-
heart	O-ISO	PDx	213.741	137.422	181.6	178.445	121.611	-
heart	O-ISO	PD1	nd	nd	nd	nd	nd	-
heart	O-ISO	RvD1	nd	nd	nd	nd	nd	-
heart	O-ISO	RvD2	nd	nd	nd	nd	nd	-
heart	O-ISO	RvD3	nd	nd	nd	nd	nd	-
heart	O-ISO	RvD4	nd	nd	nd	nd	nd	-
heart	O-ISO	RvD5	207.966	117.511	128.824	152.894	110.571	-
heart	O-ISO	RvE1	nd	nd	nd	nd	nd	-
heart	O-ISO	RvE2	nd	nd	nd	nd	nd	-
heart	O-ISO	RvE4	nd	nd	nd	nd	nd	-
heart	O-ISO	LXA4	nd	nd	nd	nd	nd	-
heart	O-ISO	AT-LXA4	nd	nd	nd	nd	nd	-
heart	O-ISO	LXB4	nd	nd	nd	nd	nd	-
heart	O-ISO	LXA5	nd	nd	nd	nd	nd	-
heart	O-ISO	trans-LTB4	1747.14	1052.14	1966.96	1684.69	1032.08	-
heart	O-ISO	epitrans-LTB4	5222.63	3307.03	6010.46	5132.23	3072.02	-
heart	O-ISO	LTB4/5S,12S-diHETE	2952.19	2262.07	4074	3206.88	2010.9	-
heart	O-ISO	5S,15S-diHETE	nd	nd	nd	nd	nd	-
heart	O-ISO	5S,6R-diHETE	nd	nd	nd	nd	nd	-
heart	O-ISO	20-OH-LTB4	nd	nd	nd	nd	nd	-
heart	O-ISO	LTB5	nd	nd	nd	nd	nd	-
heart	O-ISO	15-HETE	12764.7	12025.7	8859.25	10182	10724.8	-
heart	O-ISO	11-HETE	8461.91	5962.86	4839.62	5720.01	5697.6	-
heart	O-ISO	12-HETE	2.23755e+06	1.71868e+06	1.2962e+06	1.74497e+06	1.69583e+06	-
heart	O-ISO	8-HETE	10673.4	7459.38	5917.47	8372.95	8370.92	-
heart	O-ISO	5-HETE	630.73	1395.38	694.781	847.328	793.173	-
heart	O-ISO	18-HEPE	nd	103.251	60.1091	nd	45.1291	-
heart	O-ISO	11-HEPE	200.82	143.029	143.893	143.786	159.649	-
heart	O-ISO	15-HEPE	419.13	343.704	400.737	290.1	280.325	-
heart	O-ISO	12-HEPE	108370	64254.4	66373.8	78896.6	82889.3	-
heart	O-ISO	5-HEPE	nq	nq	nq	nq	nq	-
heart	O-ISO	17-HDHA	34299.3	16799.7	13755.6	18793.6	14735	-
heart	O-ISO	13-HDHA	3338.02	2426.83	1862.3	2507.34	1918.75	-
heart	O-ISO	14-HDHA	137317	54014.9	52357.8	79113.9	65388	-
heart	O-ISO	10-HDHA	3870.92	1974.09	1724.56	2382.7	1948.47	-
heart	O-ISO	7-HDHA	nd	nd	nd	nd	nd	-
heart	O-ISO	4-HDHA	4659.86	4417.62	2913.07	3631.74	3118.46	-
heart	O-ISO	13-HODE	175222	106634	118948	117653	113875	-
heart	O-ISO	9-HODE	118713	83102.8	89685.9	80178	81069.7	-
heart	O-ISO	AA	49766	205093	85270.4	113833	177018	-
heart	O-ISO	DHA	400549	254618	192675	269888	248022	-
heart	O-ISO	EPA	989.464	6309.48	3022.4	2738.14	6222.28	-
heart	O-ISO	PGE2	1793.46	1357.07	2117.83	1434.61	1399.01	-
heart	O-ISO	PGD2	3170.27	3027.31	3470.75	2111.89	2329.22	-
heart	O-ISO	6-keto-PGF1alpha	1436.91	773.028	1090.08	868.395	861.182	-
heart	O-ISO	15-keto-PGE2	31.255	38.3016	59.8116	44.0707	26.0115	-
heart	O-ISO	PGF1alpha	342.703	191.848	282.013	185.552	204.348	-
heart	O-ISO	PGF2alpha	2833.17	2306.28	2967.94	2323.13	2081	-
heart	O-ISO	PGF2beta	204.788	179.186	259.668	181.228	186.021	-
heart	O-ISO	PGF3alpha	nd	nd	nd	nd	nd	-
heart	O-ISO	PGJ2	311.008	313.221	468.979	219.651	235.273	-
heart	O-ISO	TXB2	10278.5	1913.2	3917.2	4752.59	3206.51	-
heart	O-ISO	PGD1	1088.55	847.235	1325.72	608.251	653.86	-
heart	O-ISO	PGE1	520.692	354.899	550.54	383.82	368.911	-
heart	O-ISO	PGE3_PGD3	nd	nd	nd	nd	nd	-
heart	O-EX	MaR1	nd	nd	nd	nd	nd	nd
heart	O-EX	MaR2	nq	286.09	nd	271.88	118.966	350.514
heart	O-EX	PDx	124.5	215.065	162.9	182.84	197.757	238.037
heart	O-EX	PD1	nd	nd	nd	nd	nd	nd
heart	O-EX	RvD1	nd	nd	nd	nd	nd	nd
heart	O-EX	RvD2	nd	nd	nd	nd	nd	nd
heart	O-EX	RvD3	nd	nd	nd	nd	nd	nd
heart	O-EX	RvD4	nd	nd	nd	nd	37.7821	nd
heart	O-EX	RvD5	107.648	157.143	138.134	153.457	141.259	229.742
heart	O-EX	RvE1	nd	nd	nd	nd	nd	nd
heart	O-EX	RvE2	nd	nd	nd	nd	nd	nd
heart	O-EX	RvE4	nd	nd	nd	nd	nd	nd
heart	O-EX	LXA4	nd	nd	nd	nd	nd	nd
heart	O-EX	AT-LXA4	nd	nd	nd	nd	nd	nd
heart	O-EX	LXB4	nd	nd	nd	nd	nd	nd
heart	O-EX	LXA5	nd	nd	nd	nd	nd	nd
heart	O-EX	trans-LTB4	1662.38	1550.2	893.898	1386	1660.02	1161.99
heart	O-EX	epitrans-LTB4	4671.87	4566.17	2610.75	3954.36	4748.34	3619.83
heart	O-EX	LTB4/5S,12S-diHETE	3414.57	2788.46	1711.74	2792.62	3163.17	2250.64
heart	O-EX	5S,15S-diHETE	nd	nd	nd	nd	nd	nd
heart	O-EX	5S,6R-diHETE	nd	nd	nd	nd	nd	nd
heart	O-EX	20-OH-LTB4	nd	nd	nd	nd	nd	nd
heart	O-EX	LTB5	nd	nd	nd	nd	nd	nd
heart	O-EX	15-HETE	9713.26	10423.6	12615.2	8448.95	15013.7	9647.23
heart	O-EX	11-HETE	5668.19	6311.58	5470.05	5096.85	6510.8	5439.56
heart	O-EX	12-HETE	1.66232e+06	1.75585e+06	1.42097e+06	1.58742e+06	1.86513e+06	1.8795e+06
heart	O-EX	8-HETE	7043.34	8031.73	6319.97	7024.59	8042.61	8848.93
heart	O-EX	5-HETE	609.648	475.084	1434.68	586.877	1698.79	859.064
heart	O-EX	18-HEPE	51.9704	36.358	111.19	34.8113	121.774	43.0711
heart	O-EX	11-HEPE	122.934	157.525	145.573	153.617	160.701	188.282
heart	O-EX	15-HEPE	257.386	357.577	341.117	336.604	401.538	420.667
heart	O-EX	12-HEPE	63105.9	80612.9	61523.9	81910.6	85000.6	97872
heart	O-EX	5-HEPE	nd	nq	92.6505	nq	88.3912	nq
heart	O-EX	17-HDHA	16885.1	19815.1	16407.7	20394.3	22605.7	27266.2
heart	O-EX	13-HDHA	2145.47	2300.4	2200.38	2493.82	3667.87	2948.49
heart	O-EX	14-HDHA	64870.5	83353	49734.3	82372	74641.9	109103
heart	O-EX	10-HDHA	2192.48	2263.33	1741.18	2479.12	2617.67	3106.17
heart	O-EX	7-HDHA	nd	nd	nd	nd	nd	nd
heart	O-EX	4-HDHA	3180.78	3522.47	3405.36	4037.38	6366.37	3928.18
heart	O-EX	13-HODE	129427	128518	96322.4	123652	143719	115428
heart	O-EX	9-HODE	103732	95918.9	73256.5	93129	99891	83428.9
heart	O-EX	AA	80950.1	67134.9	281145	78202.9	319469	72071.1
heart	O-EX	DHA	222387	269720	373900	335403	374969	319616
heart	O-EX	EPA	2165.94	2328	16721.8	3007.74	11421.7	2776.59
heart	O-EX	PGE2	1468.82	2067.5	1190.87	1344.11	847.722	1813.35
heart	O-EX	PGD2	2202.67	5867.39	3184.24	2796.99	2147.52	4374.88
heart	O-EX	6-keto-PGF1alpha	897.388	1108.14	897.388	905.158	546.472	859.752
heart	O-EX	15-keto-PGE2	27.9083	63.7429	128.787	25.4393	146.069	28.7027
heart	O-EX	PGF1alpha	211.5	334.188	196.895	295.34	213.449	350.734
heart	O-EX	PGF2alpha	2236.62	2853.9	2200.95	2001.03	1768.41	2690.49
heart	O-EX	PGF2beta	176.514	244.405	198.753	183.588	175.33	193.504
heart	O-EX	PGF3alpha	nd	nd	nd	nd	nd	nd
heart	O-EX	PGJ2	242.444	804.675	415.365	337.314	284.783	581.343
heart	O-EX	TXB2	3489.29	4197.39	2020.88	3537.58	3185.91	4124.42
heart	O-EX	PGD1	942.233	2571.26	907.792	1552.74	922.815	2218.1
heart	O-EX	PGE1	389.021	500.312	352.836	375.287	337	548.86
heart	O-EX	PGE3_PGD3	nd	nd	nd	nd	nd	nd

## Sheet: LM data (liver)
matrix	group	LM	donor 1	donor 2	donor 3	donor 4	donor 5	donor 6
liver	Ad-GH	MaR1	nd	nd	nd	nd	nd	-
liver	Ad-GH	MaR2	nd	nd	nd	nd	nd	-
liver	Ad-GH	PDx	nd	nd	nd	nq	nd	-
liver	Ad-GH	PD1	nd	nd	nd	nd	nd	-
liver	Ad-GH	RvD1	nd	nd	nd	nd	nd	-
liver	Ad-GH	RvD2	nd	nd	nd	nd	nd	-
liver	Ad-GH	RvD3	nd	nd	nd	nd	nd	-
liver	Ad-GH	RvD4	nd	nd	nd	nd	nd	-
liver	Ad-GH	RvD5	nd	nd	nd	nd	nd	-
liver	Ad-GH	RvE1	nd	nd	nd	nd	nd	-
liver	Ad-GH	RvE2	nd	nd	nd	nd	nd	-
liver	Ad-GH	RvE4	nd	nd	nd	nd	nd	-
liver	Ad-GH	LXA4	nd	nd	nd	nd	nd	-
liver	Ad-GH	AT-LXA4	nd	nd	nd	nd	nd	-
liver	Ad-GH	LXB4	nd	nd	nd	nd	nd	-
liver	Ad-GH	LXA5	nd	nd	nd	nd	nd	-
liver	Ad-GH	trans-LTB4	nd	nd	nd	nd	nd	-
liver	Ad-GH	epitrans-LTB4	nd	nd	nd	nd	nd	-
liver	Ad-GH	LTB4/5S,12S-diHETE	nd	nd	nd	nd	nd	-
liver	Ad-GH	5S,15S-diHETE	nd	nd	nd	nd	nd	-
liver	Ad-GH	5S,6R-diHETE	nd	nd	nd	nd	nd	-
liver	Ad-GH	20-OH-LTB4	nd	nd	nd	nd	nd	-
liver	Ad-GH	LTB5	nd	nd	nd	nd	nd	-
liver	Ad-GH	15-HETE	10549.9	12631.6	14281.9	15588.6	8973.62	-
liver	Ad-GH	11-HETE	2531.77	3014.46	3894.68	3580.09	1707	-
liver	Ad-GH	12-HETE	13441	26665.2	43672.7	16386.6	26688.9	-
liver	Ad-GH	8-HETE	511.861	503.962	nq	524.961	nd	-
liver	Ad-GH	5-HETE	757.087	948.492	811.452	1136.16	709.836	-
liver	Ad-GH	18-HEPE	236.314	265.102	281.408	532.82	177.915	-
liver	Ad-GH	11-HEPE	361.142	431.43	441.34	598.652	250.663	-
liver	Ad-GH	15-HEPE	1656.83	2414.26	1704.91	2991.11	1670.68	-
liver	Ad-GH	12-HEPE	947.079	2319.69	2763.25	1483.35	2180.8	-
liver	Ad-GH	5-HEPE	nq	204.998	nq	297.063	nq	-
liver	Ad-GH	17-HDHA	5804.11	8171.24	6629.55	9254.03	6359.37	-
liver	Ad-GH	13-HDHA	490.115	458.573	565.09	717.238	300.492	-
liver	Ad-GH	14-HDHA	508.615	1270.64	1030.23	1141.37	806.064	-
liver	Ad-GH	10-HDHA	nq	nq	169.802	nq	nq	-
liver	Ad-GH	7-HDHA	nd	nd	nd	nd	nd	-
liver	Ad-GH	4-HDHA	nd	nd	nd	nd	nq	-
liver	Ad-GH	13-HODE	24130.2	35795.1	33749.5	56572.7	23726.2	-
liver	Ad-GH	9-HODE	19171.8	24603.9	28982	38899.3	nq	-
liver	Ad-GH	AA	3.15613e+06	3.08349e+06	3.08855e+06	3.38023e+06	3.4385e+06	-
liver	Ad-GH	DHA	1.17552e+06	1.03225e+06	1.00995e+06	1.20858e+06	1.13331e+06	-
liver	Ad-GH	EPA	509914	572181	491356	726340	588133	-
liver	Ad-GH	PGE2	613.402	423.118	1212.91	453.295	417.099	-
liver	Ad-GH	PGD2	1015.81	752.489	1604.28	787.958	545.439	-
liver	Ad-GH	6-keto-PGF1alpha	82.6689	77.7158	185.57	102.852	nq	-
liver	Ad-GH	15-keto-PGE2	nq	nq	86.4118	nq	nd	-
liver	Ad-GH	PGF1alpha	109.654	95.6018	89.6721	164.546	nd	-
liver	Ad-GH	PGF2alpha	1544.9	1096.26	1800.3	1346.9	778.782	-
liver	Ad-GH	PGF2beta	nd	nd	nq	nd	nd	-
liver	Ad-GH	PGF3alpha	nd	nd	nd	nd	nd	-
liver	Ad-GH	PGJ2	nd	nd	nd	nd	nd	-
liver	Ad-GH	TXB2	642.734	477.962	740.131	589.928	405.855	-
liver	Ad-GH	PGD1	nd	nd	nd	nd	nd	-
liver	Ad-GH	PGE1	170.839	nd	270.006	187.328	nd	-
liver	Ad-GH	PGE3_PGD3	nq	nd	nq	nq	nd	-
liver	O-GH	MaR1	nd	nd	nd	nd	nd	nd
liver	O-GH	MaR2	nd	nd	nd	nd	nd	nd
liver	O-GH	PDx	nd	nd	nd	nd	nd	nd
liver	O-GH	PD1	nd	nd	nd	nd	nd	nd
liver	O-GH	RvD1	nd	nd	nd	nd	nd	nd
liver	O-GH	RvD2	nd	nd	nd	nd	nd	nd
liver	O-GH	RvD3	nd	nd	nd	nd	nd	nd
liver	O-GH	RvD4	nd	nd	nd	nd	nd	nd
liver	O-GH	RvD5	nd	nd	nd	nd	nd	nd
liver	O-GH	RvE1	nd	nd	nd	nd	nd	nd
liver	O-GH	RvE2	nd	nd	nd	nd	nd	nd
liver	O-GH	RvE4	nd	nd	nd	nd	nd	nd
liver	O-GH	LXA4	nd	nd	nd	nd	nd	nd
liver	O-GH	AT-LXA4	nd	nd	nd	nd	nd	nd
liver	O-GH	LXB4	nd	nd	nd	nd	nd	nd
liver	O-GH	LXA5	nd	nd	nd	nd	nd	nd
liver	O-GH	trans-LTB4	nd	nd	nd	nd	nd	nd
liver	O-GH	epitrans-LTB4	nd	nd	nd	nd	nd	nd
liver	O-GH	LTB4/5S,12S-diHETE	nd	nd	nd	nd	nd	nd
liver	O-GH	5S,15S-diHETE	nd	nd	nd	nd	nd	nd
liver	O-GH	5S,6R-diHETE	nd	nd	nd	nd	nd	nd
liver	O-GH	20-OH-LTB4	nd	nd	nd	nd	nd	nd
liver	O-GH	LTB5	nd	nd	nd	nd	nd	nd
liver	O-GH	15-HETE	4298.79	6561.38	4389.5	4806.82	3499.34	4974.88
liver	O-GH	11-HETE	1909.88	2294.88	1186.29	1243.57	698.963	1478.52
liver	O-GH	12-HETE	14119.3	22131	11940	4696.24	7545.96	8566.43
liver	O-GH	8-HETE	nd	nd	nd	nd	nd	nd
liver	O-GH	5-HETE	240.627	474.498	452.421	341.334	259.607	534.418
liver	O-GH	18-HEPE	142.305	168.87	249.809	155.903	71.9878	239.813
liver	O-GH	11-HEPE	201.99	181.26	104.021	51.9578	nq	148.045
liver	O-GH	15-HEPE	324.351	782.891	508.048	348.427	405.107	673.26
liver	O-GH	12-HEPE	1365.2	1070.77	1084.7	271.313	458.438	898.164
liver	O-GH	5-HEPE	nd	nd	nd	nd	nd	nd
liver	O-GH	17-HDHA	2094.17	3819.49	4136.61	3547.7	2189.29	4249.2
liver	O-GH	13-HDHA	418.396	295.069	325.327	273.965	142.994	409.189
liver	O-GH	14-HDHA	912.848	4276.51	2484.47	772.254	468.726	1323.8
liver	O-GH	10-HDHA	nd	nd	nq	nq	nd	nq
liver	O-GH	7-HDHA	nd	nd	nd	nd	nd	nd
liver	O-GH	4-HDHA	nd	nd	nd	nd	nd	nd
liver	O-GH	13-HODE	27382.3	31154.2	22001.1	nq	nq	25675.4
liver	O-GH	9-HODE	25814.3	21258.7	nq	nq	nq	19923.3
liver	O-GH	AA	2.52399e+06	1.90613e+06	2.32985e+06	2.61949e+06	2.45955e+06	2.50247e+06
liver	O-GH	DHA	1.04036e+06	539731	1.1547e+06	1.04883e+06	941176	1.09994e+06
liver	O-GH	EPA	167459	100425	153156	117580	172071	192056
liver	O-GH	PGE2	900.734	1510.34	315.033	735.21	211.679	539.063
liver	O-GH	PGD2	1960.15	2307.08	699.985	811.609	558.74	1142.81
liver	O-GH	6-keto-PGF1alpha	217.212	208.48	92.6431	79.5346	nd	113.312
liver	O-GH	15-keto-PGE2	70.4668	73.7753	nq	69.5611	52.1886	nq
liver	O-GH	PGF1alpha	177.515	nd	nd	nd	nd	nd
liver	O-GH	PGF2alpha	2169.71	1637.81	980.348	715.332	342.641	1184.04
liver	O-GH	PGF2beta	nd	nd	nd	nd	nd	nd
liver	O-GH	PGF3alpha	nd	nd	nd	nd	nd	nd
liver	O-GH	PGJ2	nd	72.1326	nd	nd	nd	62.632
liver	O-GH	TXB2	2046.12	1750.88	601.13	664.558	309.406	835.269
liver	O-GH	PGD1	nd	nd	nd	nd	nd	nd
liver	O-GH	PGE1	193.12	nd	nd	nd	nd	nd
liver	O-GH	PGE3_PGD3	nq	nd	nd	nd	nd	nq
liver	O-ISO	MaR1	nd	nd	nd	nd	nd	-
liver	O-ISO	MaR2	nd	nd	nd	nd	nd	-
liver	O-ISO	PDx	101.189	nq	nd	nq	nq	-
liver	O-ISO	PD1	nd	nd	nd	nd	nd	-
liver	O-ISO	RvD1	nd	nd	nd	nd	nd	-
liver	O-ISO	RvD2	nd	nd	nd	nd	nd	-
liver	O-ISO	RvD3	nd	nd	nd	nd	nd	-
liver	O-ISO	RvD4	nd	nd	nd	nd	nd	-
liver	O-ISO	RvD5	nd	nd	nd	nd	nd	-
liver	O-ISO	RvE1	nd	nd	nd	nd	nd	-
liver	O-ISO	RvE2	nd	nd	nd	nd	nd	-
liver	O-ISO	RvE4	nd	nd	nd	nd	nd	-
liver	O-ISO	LXA4	nd	nd	nd	nd	nd	-
liver	O-ISO	AT-LXA4	nd	nd	nd	nd	nd	-
liver	O-ISO	LXB4	nd	nd	nd	nd	nd	-
liver	O-ISO	LXA5	nd	nd	nd	nd	nd	-
liver	O-ISO	trans-LTB4	93.1789	nd	nd	nd	nd	-
liver	O-ISO	epitrans-LTB4	395.495	nd	nd	nd	nd	-
liver	O-ISO	LTB4/5S,12S-diHETE	181.802	nd	nd	nd	nd	-
liver	O-ISO	5S,15S-diHETE	nd	nd	nd	nd	nd	-
liver	O-ISO	5S,6R-diHETE	nd	nd	nd	nd	nd	-
liver	O-ISO	20-OH-LTB4	nd	nd	nd	nd	nd	-
liver	O-ISO	LTB5	nd	nd	nd	nd	nd	-
liver	O-ISO	15-HETE	313408	162749	204002	239750	143497	-
liver	O-ISO	11-HETE	164550	65153.2	89231.4	97278.2	63270.5	-
liver	O-ISO	12-HETE	687919	196282	202867	600000	182808	-
liver	O-ISO	8-HETE	13227.4	5018	9329.29	9949.21	9801.54	-
liver	O-ISO	5-HETE	6231.53	3781.51	3808.17	5407.84	3030.94	-
liver	O-ISO	18-HEPE	14504.4	7252.19	13535.7	13000.3	6542.18	-
liver	O-ISO	11-HEPE	10079.1	4431.62	7790.14	6884.14	3949.14	-
liver	O-ISO	15-HEPE	11516.8	4136.06	7057.26	7165.1	4003.56	-
liver	O-ISO	12-HEPE	39644.7	12339.7	14829	44316.2	7026.68	-
liver	O-ISO	5-HEPE	6401.62	3422.02	4464.05	6038.6	3149.64	-
liver	O-ISO	17-HDHA	126854	48908.7	72078.1	69474.3	42650.5	-
liver	O-ISO	13-HDHA	46455.4	20962.4	27448.8	24740.4	19393.7	-
liver	O-ISO	14-HDHA	66184.5	15355.1	23505.3	34717.6	23545.9	-
liver	O-ISO	10-HDHA	4791.74	1840.16	4648.25	4244.98	3374.38	-
liver	O-ISO	7-HDHA	nd	nd	nd	nd	nd	-
liver	O-ISO	4-HDHA	6933.2	2949.48	3296.19	5910.71	2717.65	-
liver	O-ISO	13-HODE	899522	484134	432969	726287	341140	-
liver	O-ISO	9-HODE	848052	467472	412127	624643	301178	-
liver	O-ISO	AA	3.89757e+06	3.77956e+06	4.09898e+06	3.60793e+06	2.91337e+06	-
liver	O-ISO	DHA	1.67041e+06	1.88639e+06	1.63639e+06	1.53268e+06	1.39676e+06	-
liver	O-ISO	EPA	609835	730050	654258	565769	385086	-
liver	O-ISO	PGE2	2057.78	995.955	1023.76	754.578	1137.8	-
liver	O-ISO	PGD2	4774.99	3040.94	2686.56	1994.37	3029.63	-
liver	O-ISO	6-keto-PGF1alpha	974.411	292.897	265.395	282.237	215.107	-
liver	O-ISO	15-keto-PGE2	66.2982	65.8482	45.8035	48.7899	57.2759	-
liver	O-ISO	PGF1alpha	355.223	418.588	272.02	243.239	267.513	-
liver	O-ISO	PGF2alpha	5562.67	3511.8	3341.89	2553.36	3348.53	-
liver	O-ISO	PGF2beta	292.591	161.14	190.566	171.648	153.798	-
liver	O-ISO	PGF3alpha	364.472	209.084	263.901	112.9	184.569	-
liver	O-ISO	PGJ2	257.655	165.769	112.332	72.5896	116.117	-
liver	O-ISO	TXB2	4407.22	2070.09	2611.97	1515.2	1925.7	-
liver	O-ISO	PGD1	nd	nd	nd	nd	nd	-
liver	O-ISO	PGE1	1233.1	588.019	575.771	440.949	619.716	-
liver	O-ISO	PGE3_PGD3	130.641	51.2584	80.3377	42.2322	93.6873	-
liver	O-EX	MaR1	nd	nd	nd	nd	nd	nd
liver	O-EX	MaR2	nd	nd	nd	nd	nd	nd
liver	O-EX	PDx	nq	nq	nq	nd	nd	34.2122
liver	O-EX	PD1	nd	nd	nd	nd	nd	nd
liver	O-EX	RvD1	nd	nd	nd	nd	nd	nd
liver	O-EX	RvD2	nd	nd	nd	nd	nd	nd
liver	O-EX	RvD3	nd	nd	nd	nd	nd	nd
liver	O-EX	RvD4	nd	nd	nd	nd	nd	nd
liver	O-EX	RvD5	nd	nd	nd	nd	nd	nd
liver	O-EX	RvE1	nd	nd	nd	nd	nd	nd
liver	O-EX	RvE2	nd	nd	nd	nd	nd	nd
liver	O-EX	RvE4	nd	nd	nd	nd	nd	nd
liver	O-EX	LXA4	nd	nd	nd	nd	nd	nd
liver	O-EX	AT-LXA4	nd	nd	nd	nd	nd	nd
liver	O-EX	LXB4	nd	nd	nd	nd	nd	nd
liver	O-EX	LXA5	nd	nd	nd	nd	nd	nd
liver	O-EX	trans-LTB4	nd	nd	nd	nd	nd	nd
liver	O-EX	epitrans-LTB4	nd	nd	nd	nd	nd	nd
liver	O-EX	LTB4/5S,12S-diHETE	nd	nd	nd	nd	nd	nd
liver	O-EX	5S,15S-diHETE	nd	nd	nd	nd	nd	nd
liver	O-EX	5S,6R-diHETE	nd	nd	nd	nd	nd	nd
liver	O-EX	20-OH-LTB4	nd	nd	nd	nd	nd	nd
liver	O-EX	LTB5	nd	nd	nd	nd	nd	nd
liver	O-EX	15-HETE	29067.4	129148	153456	176033	159626	153902
liver	O-EX	11-HETE	13740.7	60378.7	82829.5	105861	72173.1	77503.5
liver	O-EX	12-HETE	70264.8	210789	197017	307321	185273	186069
liver	O-EX	8-HETE	2739.27	6982.29	7296.09	9175.76	9504.31	10954.7
liver	O-EX	5-HETE	1166.03	3053.55	3292.3	4872.67	3603.45	4101.6
liver	O-EX	18-HEPE	1358.77	8303.64	6744.51	9376.36	7138.55	6650.88
liver	O-EX	11-HEPE	966.701	4784.2	5773.24	9121.31	5234.83	4517.32
liver	O-EX	15-HEPE	789.41	5000.36	5249.22	7657.94	8237.48	5743.28
liver	O-EX	12-HEPE	2986.69	15799.7	11992.1	19732.1	10871.9	10657.5
liver	O-EX	5-HEPE	544.345	4439.18	2892.2	4579.12	3470.72	3858.07
liver	O-EX	17-HDHA	8217.44	45421.3	57691.4	81526.2	71086.5	69264.8
liver	O-EX	13-HDHA	3978.48	20798.8	23355.9	29465.4	19540.2	25042.2
liver	O-EX	14-HDHA	5982.63	19454.5	21413.8	23977.5	25778	25622.7
liver	O-EX	10-HDHA	1218.62	3156.55	3637.2	4351.68	3708.61	4950.47
liver	O-EX	7-HDHA	nd	nd	nd	nd	nd	nd
liver	O-EX	4-HDHA	459.192	3690.57	3320.72	5327.72	3229.81	4313.37
liver	O-EX	13-HODE	83197.7	493493	574563	646137	623244	459575
liver	O-EX	9-HODE	82344	412517	553511	651409	584531	444140
liver	O-EX	AA	3.66421e+06	3.9132e+06	4.88809e+06	4.79053e+06	5.11643e+06	6.09681e+06
liver	O-EX	DHA	1.53132e+06	1.71881e+06	2.03734e+06	2.25646e+06	1.95438e+06	2.91535e+06
liver	O-EX	EPA	537648	745084	695299	845699	661562	1.1717e+06
liver	O-EX	PGE2	964.15	857.293	1192.52	1483.03	864.994	1407.95
liver	O-EX	PGD2	3016.38	2092.49	3868.99	2984.78	2283.97	2803.7
liver	O-EX	6-keto-PGF1alpha	414.876	172.84	270.598	673.639	175.248	357.503
liver	O-EX	15-keto-PGE2	54.4361	88.7741	56.71	83.8899	93.4518	82.3536
liver	O-EX	PGF1alpha	314.645	247.562	467.546	378.428	257.894	289.175
liver	O-EX	PGF2alpha	3900.39	2461.97	5198.49	2736.54	2265.67	2758.12
liver	O-EX	PGF2beta	173.749	120.665	209.217	198.687	159.997	146.317
liver	O-EX	PGF3alpha	232.996	nd	247.344	234.61	115.619	147.288
liver	O-EX	PGJ2	148.417	134.13	175.459	139.501	138.674	103.148
liver	O-EX	TXB2	2062.96	1189.68	2777.28	2526.06	1006.94	1907.29
liver	O-EX	PGD1	nd	nd	nd	nd	nd	nd
liver	O-EX	PGE1	726.447	422.919	876.963	696.866	432.041	693.914
liver	O-EX	PGE3_PGD3	70.9181	76.6007	80.5377	115.611	49.003	103.343

## Sheet: LM data (lung)
matrix	group	LM	donor 1	donor 2	donor 3	donor 4	donor 5	donor 6
lung	Ad-GH	MaR1	nd	nd	nd	nd	nd	-
lung	Ad-GH	MaR2	nd	nd	nd	nd	nd	-
lung	Ad-GH	PDx	nq	nq	nq	nq	nd	-
lung	Ad-GH	PD1	nd	nd	nd	nd	nd	-
lung	Ad-GH	RvD1	nd	nd	nd	nd	nd	-
lung	Ad-GH	RvD2	nd	nd	nd	nd	nd	-
lung	Ad-GH	RvD3	nd	nd	nd	nd	nd	-
lung	Ad-GH	RvD4	nd	nd	nd	nd	nd	-
lung	Ad-GH	RvD5	nd	nd	nd	nd	nd	-
lung	Ad-GH	RvE1	nd	nd	nd	nd	nd	-
lung	Ad-GH	RvE2	nd	nd	nd	nd	nd	-
lung	Ad-GH	RvE4	nd	nd	nd	nd	nd	-
lung	Ad-GH	LXA4	nd	nd	nd	nd	nd	-
lung	Ad-GH	AT-LXA4	nd	nd	nd	nd	nd	-
lung	Ad-GH	LXB4	nd	nd	nd	nd	nd	-
lung	Ad-GH	LXA5	nd	nd	nd	nd	nd	-
lung	Ad-GH	trans-LTB4	747.751	314.426	337.763	181.803	201.303	-
lung	Ad-GH	epitrans-LTB4	1556.32	609.846	678.093	502.306	220.861	-
lung	Ad-GH	LTB4/5S,12S-diHETE	3352.5	1023.41	1679.48	759.045	429.227	-
lung	Ad-GH	5S,15S-diHETE	nd	nd	nd	nd	nd	-
lung	Ad-GH	5S,6R-diHETE	141.494	nq	72.409	nq	nq	-
lung	Ad-GH	20-OH-LTB4	nd	nd	nd	nd	nd	-
lung	Ad-GH	LTB5	52.7402	nd	nd	nd	nd	-
lung	Ad-GH	15-HETE	147457	120081	83360.2	88303.9	124344	-
lung	Ad-GH	11-HETE	165463	143901	96330.8	91530.6	127644	-
lung	Ad-GH	12-HETE	4.69194e+06	3.86788e+06	3.15516e+06	2.02338e+06	3.35647e+06	-
lung	Ad-GH	8-HETE	14891.7	11800.2	9504.98	6960.17	10793	-
lung	Ad-GH	5-HETE	5368.27	2785.58	2847.77	1611.93	1589.56	-
lung	Ad-GH	18-HEPE	321.464	237.927	201.528	181.218	264.094	-
lung	Ad-GH	11-HEPE	3250.75	3018.59	2142.24	2575.19	3160.73	-
lung	Ad-GH	15-HEPE	1634.32	1404.04	935.107	1257.32	1633.41	-
lung	Ad-GH	12-HEPE	175290	146697	112352	90870.8	109691	-
lung	Ad-GH	5-HEPE	299.724	nq	185.513	nq	nq	-
lung	Ad-GH	17-HDHA	27077.1	21371	17876.7	14143	18605.4	-
lung	Ad-GH	13-HDHA	17149.5	19759.8	13930.4	11013	15975.8	-
lung	Ad-GH	14-HDHA	558958	358243	328014	206354	281768	-
lung	Ad-GH	10-HDHA	12135	7507.63	8920.12	4550.68	6708.13	-
lung	Ad-GH	7-HDHA	nd	nd	nd	nd	nd	-
lung	Ad-GH	4-HDHA	nq	nd	nd	nd	nd	-
lung	Ad-GH	13-HODE	453677	403742	342915	359251	454468	-
lung	Ad-GH	9-HODE	464362	438007	363078	407316	485045	-
lung	Ad-GH	AA	437557	432113	324446	593123	484840	-
lung	Ad-GH	DHA	328957	292815	293266	334608	248808	-
lung	Ad-GH	EPA	16468.6	12671.9	11781.7	21059.7	18213.2	-
lung	Ad-GH	PGE2	94137	95646.9	60964.5	80730.2	70015.5	-
lung	Ad-GH	PGD2	34445.6	29983.4	27780.8	26764.5	29880.8	-
lung	Ad-GH	6-keto-PGF1alpha	45982.2	35490.8	31543.6	41658	39756.1	-
lung	Ad-GH	15-keto-PGE2	13678.6	9492.46	4659.78	6553.39	5880.96	-
lung	Ad-GH	PGF1alpha	2780.42	2405.91	2043.73	2476.4	2405.91	-
lung	Ad-GH	PGF2alpha	33413.6	27036.6	20234.4	23670	23704.9	-
lung	Ad-GH	PGF2beta	1835	1660.21	1227.38	1399.42	1326.21	-
lung	Ad-GH	PGF3alpha	190.903	188.936	197.592	243.993	nd	-
lung	Ad-GH	PGJ2	1329.01	730.221	891.66	910.694	736.676	-
lung	Ad-GH	TXB2	53086.6	38661.6	37509.5	37535	32970.2	-
lung	Ad-GH	PGD1	3866.37	3644.08	3131.13	3019.62	3611.08	-
lung	Ad-GH	PGE1	13316.3	13923.9	9090.38	12929.8	9647.66	-
lung	Ad-GH	PGE3_PGD3	397.697	574.445	376.172	560.756	449.092	-
lung	O-GH	MaR1	nd	nd	nd	nd	nd	nd
lung	O-GH	MaR2	nd	nd	nd	nd	nd	nd
lung	O-GH	PDx	nq	60.4696	nq	nq	107.841	nq
lung	O-GH	PD1	nd	nd	nd	nd	nd	nd
lung	O-GH	RvD1	nd	nd	nd	nd	nd	nd
lung	O-GH	RvD2	nd	nd	nd	nd	nd	nd
lung	O-GH	RvD3	nd	nd	nd	nd	nd	nd
lung	O-GH	RvD4	nd	nd	nd	nd	nd	nd
lung	O-GH	RvD5	nd	nd	nd	nd	nd	nd
lung	O-GH	RvE1	nd	nd	nd	nd	nd	nd
lung	O-GH	RvE2	nd	nd	nd	nd	nd	nd
lung	O-GH	RvE4	nd	nd	nd	nd	nd	nd
lung	O-GH	LXA4	nd	nd	nd	nd	nd	nd
lung	O-GH	AT-LXA4	nd	nd	nd	nd	nd	nd
lung	O-GH	LXB4	nd	nd	nd	nd	nd	nd
lung	O-GH	LXA5	nd	nd	nd	nd	nd	nd
lung	O-GH	trans-LTB4	105.733	178.258	317.561	216.918	570.704	434.408
lung	O-GH	epitrans-LTB4	nd	276.246	535.941	289.595	1020.28	860.731
lung	O-GH	LTB4/5S,12S-diHETE	180.197	1075.03	539.555	699.336	1715.41	1957.76
lung	O-GH	5S,15S-diHETE	nd	nd	nd	nd	nd	nd
lung	O-GH	5S,6R-diHETE	nd	55.8915	nd	nd	nq	70.2825
lung	O-GH	20-OH-LTB4	nd	nd	nd	nd	nd	nd
lung	O-GH	LTB5	nd	nd	nd	nd	nd	nd
lung	O-GH	15-HETE	211397	150169	105281	139738	82550.1	74507.5
lung	O-GH	11-HETE	242603	179118	151792	178270	106257	123094
lung	O-GH	12-HETE	3.52608e+06	4.79078e+06	5.26157e+06	5.51995e+06	5.04305e+06	5.66804e+06
lung	O-GH	8-HETE	12082.7	16416	18240.9	20264.5	18187	21011.7
lung	O-GH	5-HETE	2116.63	2967.56	1033.75	1112.23	1143.27	990.642
lung	O-GH	18-HEPE	436.987	244.607	226.78	284.58	213.821	301.284
lung	O-GH	11-HEPE	4351.19	3017.72	2735.51	3611.72	1854.16	2388.55
lung	O-GH	15-HEPE	2201.41	2407.6	1864.29	2277.69	2195.62	2119.07
lung	O-GH	12-HEPE	44336.2	93060.3	145404	137760	159563	204616
lung	O-GH	5-HEPE	nq	167.159	nd	nd	nd	nd
lung	O-GH	17-HDHA	13437.4	24126.8	27258.2	32421.4	35289.2	34458.6
lung	O-GH	13-HDHA	31011.7	20395.7	24599.3	33445.4	16208.2	18338.8
lung	O-GH	14-HDHA	137259	260009	600122	563004	689646	875751
lung	O-GH	10-HDHA	3994.93	7381.1	16263.9	16304	18370.3	24571.8
lung	O-GH	7-HDHA	nd	nd	nd	nd	nd	nd
lung	O-GH	4-HDHA	184.208	nd	nd	nd	nd	nd
lung	O-GH	13-HODE	380391	362943	390801	432860	440524	550355
lung	O-GH	9-HODE	526765	460379	454499	541286	443492	533852
lung	O-GH	AA	1.65637e+06	771036	263897	346270	128148	90423.3
lung	O-GH	DHA	585055	434706	319459	361890	253228	202904
lung	O-GH	EPA	33557.4	15336.9	5052.1	7046.11	2369.56	1852.68
lung	O-GH	PGE2	176674	133017	119775	158838	73625.6	70205.5
lung	O-GH	PGD2	94965	52443.1	41851.5	52062.5	25905.9	18629.6
lung	O-GH	6-keto-PGF1alpha	49275.6	30072.2	24025	24796.4	21440.3	18984.2
lung	O-GH	15-keto-PGE2	4489.51	4685.72	11093.9	12629.1	3395.9	2694.64
lung	O-GH	PGF1alpha	2622.53	1975.86	2268.38	2559.36	2049.42	1829.57
lung	O-GH	PGF2alpha	42275	32228.5	26199.4	30229.5	20809.6	17434.1
lung	O-GH	PGF2beta	3095.93	2556.62	2101.86	1968.49	1348.92	1313.06
lung	O-GH	PGF3alpha	372.658	181.172	nd	194.495	nd	nd
lung	O-GH	PGJ2	27639.7	15191.4	12342.4	16189.1	8136.97	6295.86
lung	O-GH	TXB2	18038.9	19246.7	26734.8	29367.8	28884	26602.8
lung	O-GH	PGD1	5677.68	4140.23	4634.51	3642.44	3221.61	2679.63
lung	O-GH	PGE1	15277.9	12275.1	12580.9	14054.4	9069.12	7917.31
lung	O-GH	PGE3_PGD3	1427.45	804.447	549.115	1031.71	357.271	383.15
lung	O-ISO	MaR1	nd	nd	nd	nd	nd	-
lung	O-ISO	MaR2	nd	nd	nd	nd	nd	-
lung	O-ISO	PDx	653.661	480.808	327.505	264.082	296.492	-
lung	O-ISO	PD1	nd	nd	nd	nd	nd	-
lung	O-ISO	RvD1	nd	nd	nd	nd	nd	-
lung	O-ISO	RvD2	nd	nd	nd	nd	nd	-
lung	O-ISO	RvD3	nd	nd	nd	nd	nd	-
lung	O-ISO	RvD4	nd	nd	nd	nd	nd	-
lung	O-ISO	RvD5	118.179	121.772	127.814	152.486	151.355	-
lung	O-ISO	RvE1	nd	nd	nd	nd	nd	-
lung	O-ISO	RvE2	nd	nd	nd	nd	nd	-
lung	O-ISO	RvE4	nd	nd	nd	nd	nd	-
lung	O-ISO	LXA4	nd	nd	nd	nd	nd	-
lung	O-ISO	AT-LXA4	nd	nd	nd	nd	nd	-
lung	O-ISO	LXB4	nd	nd	nd	nd	nd	-
lung	O-ISO	LXA5	nd	nd	nd	nd	nd	-
lung	O-ISO	trans-LTB4	3846.82	3914.49	3011.51	2807.64	3149.36	-
lung	O-ISO	epitrans-LTB4	11388.4	12076.7	11727.6	10840.6	10815.1	-
lung	O-ISO	LTB4/5S,12S-diHETE	6508.94	8071.32	8867.8	11629.1	13188	-
lung	O-ISO	5S,15S-diHETE	nd	nd	nd	nd	nd	-
lung	O-ISO	5S,6R-diHETE	106.264	138.287	153.281	250.9	390.976	-
lung	O-ISO	20-OH-LTB4	nd	nd	nd	nd	nd	-
lung	O-ISO	LTB5	146.846	181.772	198.648	210.441	224.023	-
lung	O-ISO	15-HETE	863173	1.01326e+06	930188	790066	1.36892e+06	-
lung	O-ISO	11-HETE	786559	994817	929232	874108	1.12435e+06	-
lung	O-ISO	12-HETE	1.83243e+07	2.34195e+07	2.09057e+07	2.04573e+07	2.64236e+07	-
lung	O-ISO	8-HETE	61324.9	83233.7	64418.1	70609.6	93765.5	-
lung	O-ISO	5-HETE	2524.93	3684.29	3054.37	3691.19	10042.5	-
lung	O-ISO	18-HEPE	1793.51	2333.55	2043.66	1816.39	2705.7	-
lung	O-ISO	11-HEPE	11105.1	14858.4	13626.7	11107.3	16917.4	-
lung	O-ISO	15-HEPE	8244.89	7983.86	7385.51	4770.38	10008.7	-
lung	O-ISO	12-HEPE	883692	1.351e+06	1.23144e+06	1.25094e+06	1.36127e+06	-
lung	O-ISO	5-HEPE	884.573	1346.21	739.9	1195.31	2335.63	-
lung	O-ISO	17-HDHA	230535	266709	229781	225071	266035	-
lung	O-ISO	13-HDHA	143497	131143	82852.2	96639.8	142815	-
lung	O-ISO	14-HDHA	1.66628e+06	2.20824e+06	1.72896e+06	2.15585e+06	2.49376e+06	-
lung	O-ISO	10-HDHA	28468.2	37576.1	30136.3	36587.5	47183.7	-
lung	O-ISO	7-HDHA	nd	nd	nd	nd	nd	-
lung	O-ISO	4-HDHA	1424.75	1746.07	1650.24	1556.64	2220.34	-
lung	O-ISO	13-HODE	1.37055e+06	1.9746e+06	1.91479e+06	1.92208e+06	1.91317e+06	-
lung	O-ISO	9-HODE	1.07023e+06	1.42888e+06	1.21733e+06	1.2669e+06	1.32043e+06	-
lung	O-ISO	AA	733021	532049	607881	344218	999220	-
lung	O-ISO	DHA	556978	422223	486629	407417	741978	-
lung	O-ISO	EPA	11637.7	8245.83	13197.2	7791.85	19250.9	-
lung	O-ISO	PGE2	68620.5	52107.1	46668.3	53187.8	91810.5	-
lung	O-ISO	PGD2	37300.5	24579.3	17167.1	18083.2	29567.1	-
lung	O-ISO	6-keto-PGF1alpha	29037.7	24690.3	23494.8	25029.5	36759.8	-
lung	O-ISO	15-keto-PGE2	10959.9	10151.2	3802.34	4881.6	10974.6	-
lung	O-ISO	PGF1alpha	1803.88	1322.56	1733.9	1374.07	1966.11	-
lung	O-ISO	PGF2alpha	30078.6	21716.3	27532.7	25775.9	33452.9	-
lung	O-ISO	PGF2beta	1701.98	1240.96	1395.06	1373.07	1854.63	-
lung	O-ISO	PGF3alpha	134.718	nd	nd	129.649	132.748	-
lung	O-ISO	PGJ2	2261.47	2242.49	1376.62	1206.34	2226.44	-
lung	O-ISO	TXB2	34742.2	31022	40557.1	42021.8	47499.1	-
lung	O-ISO	PGD1	12989.8	11552.6	5185.43	5751.92	15282.1	-
lung	O-ISO	PGE1	7747.69	6495.71	6694.6	6673.61	9437.44	-
lung	O-ISO	PGE3_PGD3	265.721	182.32	118.993	147.432	307.119	-
lung	O-EX	MaR1	nd	nd	nd	nd	nd	nd
lung	O-EX	MaR2	nd	nd	nd	nd	nd	nd
lung	O-EX	PDx	328.214	205.696	434.767	414.098	191.014	659.009
lung	O-EX	PD1	nd	nd	nd	nd	nd	nd
lung	O-EX	RvD1	nd	nd	nd	nd	nd	nd
lung	O-EX	RvD2	nd	nd	nd	nd	nd	nd
lung	O-EX	RvD3	nd	nd	nd	nd	nd	nd
lung	O-EX	RvD4	nd	nd	nd	nd	nd	nd
lung	O-EX	RvD5	159.514	102.118	38.7918	69.7409	41.6134	101.16
lung	O-EX	RvE1	nd	nd	nd	nd	nd	nd
lung	O-EX	RvE2	nd	nd	nd	nd	nd	nd
lung	O-EX	RvE4	nd	nd	nd	nd	nd	nd
lung	O-EX	LXA4	nd	nd	nd	nd	nd	nd
lung	O-EX	AT-LXA4	nd	nd	nd	nd	nd	nd
lung	O-EX	LXB4	nd	nd	nd	nd	nd	nd
lung	O-EX	LXA5	nd	nd	nd	nd	nd	nd
lung	O-EX	trans-LTB4	3756.31	2584.97	2457.45	3036.6	1634.15	4651.14
lung	O-EX	epitrans-LTB4	12842.8	7326.2	6125.95	10283	5247.7	13033.9
lung	O-EX	LTB4/5S,12S-diHETE	20406.4	6244.1	3350.61	7961.28	2932.44	7823.05
lung	O-EX	5S,15S-diHETE	nd	nd	nd	nd	nd	nd
lung	O-EX	5S,6R-diHETE	864.553	318.95	99.2191	193.977	92.4934	151.809
lung	O-EX	20-OH-LTB4	nd	nd	nd	nd	nd	nd
lung	O-EX	LTB5	506.621	76.9156	44.1822	174.949	33.8226	138.209
lung	O-EX	15-HETE	869713	954202	740311	1.11252e+06	696694	840478
lung	O-EX	11-HETE	972041	936832	816217	1.09398e+06	758800	857230
lung	O-EX	12-HETE	2.43213e+07	1.95095e+07	1.97477e+07	2.65145e+07	1.70099e+07	2.27936e+07
lung	O-EX	8-HETE	79995	66601	60660.2	89825.7	57887.5	93683.1
lung	O-EX	5-HETE	7952.37	5344.32	3607.65	5392.21	2582.17	3720.76
lung	O-EX	18-HEPE	2466.38	2445.04	1766.25	2579	1836.54	1648.65
lung	O-EX	11-HEPE	14862.9	12854.7	8780.05	15729.8	9049.33	8975.82
lung	O-EX	15-HEPE	6591.46	9099.42	16033.1	13782.8	9028.14	14436.5
lung	O-EX	12-HEPE	1.23924e+06	914747	817535	1.67427e+06	865265	1.22837e+06
lung	O-EX	5-HEPE	2140.85	1453.28	1063.93	1783.44	1086.29	1071.04
lung	O-EX	17-HDHA	232898	196719	210025	312007	163754	312976
lung	O-EX	13-HDHA	108848	103861	80157.9	114834	79847.1	88779.6
lung	O-EX	14-HDHA	2.91602e+06	1.85166e+06	1.25643e+06	2.3472e+06	1.086e+06	1.92971e+06
lung	O-EX	10-HDHA	47822.3	28140.2	21098.8	41003.6	21086.4	38424.3
lung	O-EX	7-HDHA	nd	nd	nd	nd	nd	nd
lung	O-EX	4-HDHA	1152.17	1833.21	2065.84	1766.3	1943.44	1997.82
lung	O-EX	13-HODE	2.31916e+06	1.73355e+06	1.02652e+06	2.03727e+06	987518	1.38754e+06
lung	O-EX	9-HODE	1.67309e+06	1.16227e+06	644474	1.02107e+06	672226	574438
lung	O-EX	AA	299218	1.0929e+06	1.26197e+06	928240	1.87547e+06	1.14566e+06
lung	O-EX	DHA	345573	554405	483052	649237	638276	640103
lung	O-EX	EPA	6695.63	24643.3	25104.3	18523.6	41318.8	22248.2
lung	O-EX	PGE2	90611.7	78786.3	34384.9	53148.4	34454.8	35856
lung	O-EX	PGD2	22220.9	27030.9	13275.4	22165.9	13750	14104.8
lung	O-EX	6-keto-PGF1alpha	41780.2	17016.8	8474.9	16904.8	11329.9	10974.7
lung	O-EX	15-keto-PGE2	10994.4	7621.06	5420.09	5968.43	5333.63	3452.96
lung	O-EX	PGF1alpha	2045.86	1520.34	705.897	1314.36	1033.85	994.657
lung	O-EX	PGF2alpha	30320.6	24309.7	11792.9	21379.5	18287.7	17235.1
lung	O-EX	PGF2beta	1785.55	1473.99	694.815	1299.58	1015.66	1002.18
lung	O-EX	PGF3alpha	205.443	nd	nd	nd	nd	nd
lung	O-EX	PGJ2	1790.66	1925.22	717.063	1984.78	1278.89	944.198
lung	O-EX	TXB2	57480.8	23495.6	8677.27	22088.2	11369.2	15837.3
lung	O-EX	PGD1	12530.5	3774.5	1851.97	4700.64	2885.62	2309.9
lung	O-EX	PGE1	10693.5	7917.04	3553.92	5984.59	4198.61	3911.25
lung	O-EX	PGE3_PGD3	318.385	298.437	60.3011	166.985	111.531	56.686

## Sheet: LM data (muscle)
matrix	group	LM	donor 1	donor 2	donor 3	donor 4	donor 5	donor 6
muscle	Ad-GH	MaR1	nd	nd	nd	nd	nd	-
muscle	Ad-GH	MaR2	nd	nd	nd	nd	nd	-
muscle	Ad-GH	PDx	nd	nd	nd	nd	nd	-
muscle	Ad-GH	PD1	nd	nd	nd	nd	nd	-
muscle	Ad-GH	RvD1	nd	nd	nd	nd	nd	-
muscle	Ad-GH	RvD2	nd	nd	nd	nd	nd	-
muscle	Ad-GH	RvD3	nd	nd	nd	nd	nd	-
muscle	Ad-GH	RvD4	nd	nd	nd	nd	nd	-
muscle	Ad-GH	RvD5	nd	nd	nd	nd	nd	-
muscle	Ad-GH	RvE1	nd	nd	nd	nd	nd	-
muscle	Ad-GH	RvE2	nd	nd	nd	nd	nd	-
muscle	Ad-GH	RvE4	nd	nd	nd	nd	nd	-
muscle	Ad-GH	LXA4	nd	nd	nd	nd	nd	-
muscle	Ad-GH	AT-LXA4	nd	nd	nd	nd	nd	-
muscle	Ad-GH	LXB4	nd	nd	nd	nd	nd	-
muscle	Ad-GH	LXA5	nd	nd	nd	nd	nd	-
muscle	Ad-GH	trans-LTB4	nd	nd	nd	nd	nd	-
muscle	Ad-GH	epitrans-LTB4	nd	nd	nd	nd	nd	-
muscle	Ad-GH	LTB4/5S,12S-diHETE	nd	nd	nd	nd	nd	-
muscle	Ad-GH	5S,15S-diHETE	nd	nd	nd	nd	nd	-
muscle	Ad-GH	5S,6R-diHETE	nd	nd	nd	nd	nd	-
muscle	Ad-GH	20-OH-LTB4	nd	nd	nd	nd	nd	-
muscle	Ad-GH	LTB5	nd	nd	nd	nd	nd	-
muscle	Ad-GH	15-HETE	1527.05	2005.2	1787.23	2736.7	5198.31	-
muscle	Ad-GH	11-HETE	490.322	670.893	616.565	711.184	3072.85	-
muscle	Ad-GH	12-HETE	6656.48	8464.01	10375.4	14139.5	24145.1	-
muscle	Ad-GH	8-HETE	nd	nd	nd	nd	nd	-
muscle	Ad-GH	5-HETE	nq	263.278	185.818	237.002	432.586	-
muscle	Ad-GH	18-HEPE	nd	nd	nd	nd	nd	-
muscle	Ad-GH	11-HEPE	nd	nd	nd	nd	nd	-
muscle	Ad-GH	15-HEPE	nd	112	127.825	307.798	389.798	-
muscle	Ad-GH	12-HEPE	161.408	192.774	333.975	496.842	631.943	-
muscle	Ad-GH	5-HEPE	nd	nd	nd	nd	nd	-
muscle	Ad-GH	17-HDHA	1170.35	1741.48	1614.27	2966.15	4270.16	-
muscle	Ad-GH	13-HDHA	90.5267	78.635	78.4195	101.63	206.777	-
muscle	Ad-GH	14-HDHA	746.34	1730.29	1837.95	3748.83	5505.25	-
muscle	Ad-GH	10-HDHA	nd	nd	nd	nd	nq	-
muscle	Ad-GH	7-HDHA	nd	nd	nd	nd	nd	-
muscle	Ad-GH	4-HDHA	nd	nd	nd	nd	nd	-
muscle	Ad-GH	13-HODE	nq	nq	nq	37212.3	36175.6	-
muscle	Ad-GH	9-HODE	nq	nq	nq	18196.3	22985.4	-
muscle	Ad-GH	AA	525549	329289	438917	408891	679363	-
muscle	Ad-GH	DHA	243808	211556	177078	182440	287252	-
muscle	Ad-GH	EPA	13051.4	7836.3	9890.07	9632.12	18805.8	-
muscle	Ad-GH	PGE2	589.67	507.68	601.27	707.262	2814.66	-
muscle	Ad-GH	PGD2	395.17	311.105	400.042	446.216	8800.07	-
muscle	Ad-GH	6-keto-PGF1alpha	59.9438	54.2711	nq	52.9062	147.103	-
muscle	Ad-GH	15-keto-PGE2	nq	nd	nq	nq	198.897	-
muscle	Ad-GH	PGF1alpha	nd	nd	nd	90.4677	111.309	-
muscle	Ad-GH	PGF2alpha	1180.51	684.38	1244.49	1378.28	3277.49	-
muscle	Ad-GH	PGF2beta	nd	nd	nd	nd	nd	-
muscle	Ad-GH	PGF3alpha	nd	nd	nd	nd	nd	-
muscle	Ad-GH	PGJ2	nd	nd	nd	nd	nd	-
muscle	Ad-GH	TXB2	89.2538	92.0562	125.92	155.274	425.838	-
muscle	Ad-GH	PGD1	nd	nd	nd	nd	nd	-
muscle	Ad-GH	PGE1	nd	nd	nd	nd	nd	-
muscle	Ad-GH	PGE3_PGD3	nd	nd	nd	nd	nd	-
muscle	O-GH	MaR1	nd	nd	nd	nd	nd	nd
muscle	O-GH	MaR2	nd	nd	nd	nd	nd	nd
muscle	O-GH	PDx	nd	nd	nd	nd	nd	nd
muscle	O-GH	PD1	nd	nd	nd	nd	nd	nd
muscle	O-GH	RvD1	nd	nd	nd	nd	nd	nd
muscle	O-GH	RvD2	nd	nd	nd	nd	nd	nd
muscle	O-GH	RvD3	nd	nd	nd	nd	nd	nd
muscle	O-GH	RvD4	nd	nd	nd	nd	nd	nd
muscle	O-GH	RvD5	nd	nd	nd	nd	nd	nd
muscle	O-GH	RvE1	nd	nd	nd	nd	nd	nd
muscle	O-GH	RvE2	nd	nd	nd	nd	nd	nd
muscle	O-GH	RvE4	nd	nd	nd	nd	nd	nd
muscle	O-GH	LXA4	nd	nd	nd	nd	nd	nd
muscle	O-GH	AT-LXA4	nd	nd	nd	nd	nd	nd
muscle	O-GH	LXB4	nd	nd	nd	nd	nd	nd
muscle	O-GH	LXA5	nd	nd	nd	nd	nd	nd
muscle	O-GH	trans-LTB4	nd	nd	nd	nd	nd	nd
muscle	O-GH	epitrans-LTB4	nd	nd	nd	nd	nd	nd
muscle	O-GH	LTB4/5S,12S-diHETE	nd	nd	nd	nd	nd	nd
muscle	O-GH	5S,15S-diHETE	nd	nd	nd	nd	nd	nd
muscle	O-GH	5S,6R-diHETE	nd	nd	nd	nd	nd	nd
muscle	O-GH	20-OH-LTB4	nd	nd	nd	nd	nd	nd
muscle	O-GH	LTB5	nd	nd	nd	nd	nd	nd
muscle	O-GH	15-HETE	7139.1	10290	7615.27	14681.9	5154.86	3727.09
muscle	O-GH	11-HETE	431.31	730.338	387.521	562.79	312.546	nq
muscle	O-GH	12-HETE	4353.8	5320.83	4149.99	5106.34	3272.53	1973.27
muscle	O-GH	8-HETE	nd	nd	nd	nd	nd	nd
muscle	O-GH	5-HETE	nd	nq	nd	nd	nd	nd
muscle	O-GH	18-HEPE	nd	nd	nd	nd	nd	nd
muscle	O-GH	11-HEPE	nd	nd	nd	nd	nd	nd
muscle	O-GH	15-HEPE	458.199	560.317	386.687	525.628	226.765	233.665
muscle	O-GH	12-HEPE	111.731	195.264	115.353	61.8232	68.1824	nq
muscle	O-GH	5-HEPE	nd	nd	nd	nd	nd	nd
muscle	O-GH	17-HDHA	10335.5	9132.65	8484.38	16514.3	8606.98	4856.26
muscle	O-GH	13-HDHA	109.693	58.8615	72.5513	166.897	99.8258	nd
muscle	O-GH	14-HDHA	808.038	717.004	562.268	375.469	668.986	nq
muscle	O-GH	10-HDHA	nd	nd	nd	nd	nd	nd
muscle	O-GH	7-HDHA	nd	nd	nd	nd	nd	nd
muscle	O-GH	4-HDHA	nd	nd	nd	nd	nd	nd
muscle	O-GH	13-HODE	29151.7	59160.8	26890.3	45270.4	nq	nq
muscle	O-GH	9-HODE	nq	nq	nq	nq	nq	nq
muscle	O-GH	AA	481202	518886	498315	608271	301656	355291
muscle	O-GH	DHA	248211	201564	210836	298712	205461	191094
muscle	O-GH	EPA	8863.6	8682.65	8104.37	7086.65	3479.86	5872.2
muscle	O-GH	PGE2	791.985	1822.34	555.299	941.427	501.676	302.48
muscle	O-GH	PGD2	557.528	1168.73	347.535	576.258	292.874	241.076
muscle	O-GH	6-keto-PGF1alpha	68.9555	65.995	nq	nq	nd	nd
muscle	O-GH	15-keto-PGE2	nd	nd	nd	nd	nd	nd
muscle	O-GH	PGF1alpha	nd	nd	nd	nd	nd	nd
muscle	O-GH	PGF2alpha	933.559	1793.76	1071.63	1175.06	385.479	590.382
muscle	O-GH	PGF2beta	nd	nd	nd	nd	nd	nd
muscle	O-GH	PGF3alpha	nd	nd	nd	nd	nd	nd
muscle	O-GH	PGJ2	nd	nd	nd	nd	nd	nd
muscle	O-GH	TXB2	117.45	172.449	134.339	120.394	71.3517	58.4892
muscle	O-GH	PGD1	nd	nd	nd	nd	nd	nd
muscle	O-GH	PGE1	nd	nd	nd	nd	nd	nd
muscle	O-GH	PGE3_PGD3	nd	nd	nd	nd	nd	nd
muscle	O-ISO	MaR1	nd	nd	nd	nd	nd	-
muscle	O-ISO	MaR2	nd	nd	nd	nd	nd	-
muscle	O-ISO	PDx	nd	nd	nd	nd	nd	-
muscle	O-ISO	PD1	nd	nd	nd	nd	nd	-
muscle	O-ISO	RvD1	nd	nd	nd	nd	nd	-
muscle	O-ISO	RvD2	nd	nd	nd	nd	nd	-
muscle	O-ISO	RvD3	nd	nd	nd	nd	nd	-
muscle	O-ISO	RvD4	nd	nd	nd	nd	nd	-
muscle	O-ISO	RvD5	nd	nd	nd	nd	nd	-
muscle	O-ISO	RvE1	nd	nd	nd	nd	nd	-
muscle	O-ISO	RvE2	nd	nd	nd	nd	nd	-
muscle	O-ISO	RvE4	nd	nd	nd	nd	nd	-
muscle	O-ISO	LXA4	nd	nd	nd	nd	nd	-
muscle	O-ISO	AT-LXA4	nd	nd	nd	nd	nd	-
muscle	O-ISO	LXB4	nd	nd	nd	nd	nd	-
muscle	O-ISO	LXA5	nd	nd	nd	nd	nd	-
muscle	O-ISO	trans-LTB4	nd	nd	nd	nd	nd	-
muscle	O-ISO	epitrans-LTB4	nd	nd	nd	nd	nd	-
muscle	O-ISO	LTB4/5S,12S-diHETE	nd	nd	nd	nd	nd	-
muscle	O-ISO	5S,15S-diHETE	nd	nd	nd	nd	nd	-
muscle	O-ISO	5S,6R-diHETE	nd	nd	nd	nd	nd	-
muscle	O-ISO	20-OH-LTB4	nd	nd	nd	nd	nd	-
muscle	O-ISO	LTB5	nd	nd	nd	nd	nd	-
muscle	O-ISO	15-HETE	19705.8	18111.7	23781.1	24244	19409.4	-
muscle	O-ISO	11-HETE	6584.04	8806.48	9559.42	11858.2	7953.08	-
muscle	O-ISO	12-HETE	82155.1	45416.3	111189	96896.5	62761.2	-
muscle	O-ISO	8-HETE	nd	nd	nd	nd	nd	-
muscle	O-ISO	5-HETE	nd	nd	nd	nd	nd	-
muscle	O-ISO	18-HEPE	nd	nd	nd	nd	nd	-
muscle	O-ISO	11-HEPE	nd	nd	nd	nd	nd	-
muscle	O-ISO	15-HEPE	1332.83	731.848	1366.52	1822.55	604.735	-
muscle	O-ISO	12-HEPE	1932.11	1559.36	3991.5	3127.14	1770.56	-
muscle	O-ISO	5-HEPE	nd	nd	nd	nd	nd	-
muscle	O-ISO	17-HDHA	30597.5	19116.8	29568.6	35920.8	25227.2	-
muscle	O-ISO	13-HDHA	1743.39	2268.92	2628.45	2215.5	2726.85	-
muscle	O-ISO	14-HDHA	25334.5	11134.6	23178.5	28177.2	18432.2	-
muscle	O-ISO	10-HDHA	569.139	nd	563.157	553.299	688.019	-
muscle	O-ISO	7-HDHA	nd	nd	nd	nd	nd	-
muscle	O-ISO	4-HDHA	nd	nd	nd	nd	nd	-
muscle	O-ISO	13-HODE	70457.1	46373.9	88067.8	77544.5	48427	-
muscle	O-ISO	9-HODE	34603.9	33790.2	56507.6	46111.8	33422.2	-
muscle	O-ISO	AA	785669	616905	776414	686936	921707	-
muscle	O-ISO	DHA	475844	323911	427102	339947	677121	-
muscle	O-ISO	EPA	11443.7	8351.25	13973	9920.94	14366.4	-
muscle	O-ISO	PGE2	579.812	676.141	1010.83	845.804	631.967	-
muscle	O-ISO	PGD2	327.473	223.985	296.098	355.567	251.117	-
muscle	O-ISO	6-keto-PGF1alpha	47.2021	45.5827	137.852	95.5374	nd	-
muscle	O-ISO	15-keto-PGE2	nq	nd	nd	nd	nd	-
muscle	O-ISO	PGF1alpha	nd	nd	nd	nd	nd	-
muscle	O-ISO	PGF2alpha	617.699	432.405	662.087	606.574	506.352	-
muscle	O-ISO	PGF2beta	nd	nd	nd	nd	nd	-
muscle	O-ISO	PGF3alpha	nd	nd	nd	nd	nd	-
muscle	O-ISO	PGJ2	nd	nd	nd	nd	nd	-
muscle	O-ISO	TXB2	143.612	71.9387	178.571	195.251	82.3768	-
muscle	O-ISO	PGD1	nd	nd	nd	nd	nd	-
muscle	O-ISO	PGE1	nd	nd	nd	nd	nd	-
muscle	O-ISO	PGE3_PGD3	nd	nd	nd	nd	nd	-
muscle	O-EX	MaR1	nd	nd	nd	nd	nd	nd
muscle	O-EX	MaR2	nd	nd	nd	nd	nd	nd
muscle	O-EX	PDx	nd	nd	nd	nd	nd	nd
muscle	O-EX	PD1	nd	nd	nd	nd	nd	nd
muscle	O-EX	RvD1	nd	nd	nd	nd	nd	nd
muscle	O-EX	RvD2	nd	nd	nd	nd	nd	nd
muscle	O-EX	RvD3	nd	nd	nd	nd	nd	nd
muscle	O-EX	RvD4	nd	nd	nd	nd	nd	nd
muscle	O-EX	RvD5	nd	nd	nd	nd	nd	nd
muscle	O-EX	RvE1	nd	nd	nd	nd	nd	nd
muscle	O-EX	RvE2	nd	nd	nd	nd	nd	nd
muscle	O-EX	RvE4	nd	nd	nd	nd	nd	nd
muscle	O-EX	LXA4	nd	nd	nd	nd	nd	nd
muscle	O-EX	AT-LXA4	nd	nd	nd	nd	nd	nd
muscle	O-EX	LXB4	nd	nd	nd	nd	nd	nd
muscle	O-EX	LXA5	nd	nd	nd	nd	nd	nd
muscle	O-EX	trans-LTB4	nd	nd	nd	nd	nd	nd
muscle	O-EX	epitrans-LTB4	nd	nd	nd	nd	nd	nd
muscle	O-EX	LTB4/5S,12S-diHETE	nd	nd	nd	nd	nd	nd
muscle	O-EX	5S,15S-diHETE	nd	nd	nd	nd	nd	nd
muscle	O-EX	5S,6R-diHETE	nd	nd	nd	nd	nd	nd
muscle	O-EX	20-OH-LTB4	nd	nd	nd	nd	nd	nd
muscle	O-EX	LTB5	nd	nd	nd	nd	nd	nd
muscle	O-EX	15-HETE	21822.8	34450	19607.9	22202.2	21242.7	22488.7
muscle	O-EX	11-HETE	8597.4	13466.3	13375.3	12280.7	9023.64	10903.3
muscle	O-EX	12-HETE	81645.7	120278	75009.7	57189.9	112127	55018.6
muscle	O-EX	8-HETE	nd	nd	nd	nd	nd	nd
muscle	O-EX	5-HETE	nd	nd	nd	nd	nd	nd
muscle	O-EX	18-HEPE	nd	nd	nd	nd	nd	nd
muscle	O-EX	11-HEPE	nd	nd	nd	nd	nd	nd
muscle	O-EX	15-HEPE	949.005	1256.34	887.606	1032.95	1472.91	728.893
muscle	O-EX	12-HEPE	1957.5	3389.67	2153.12	1449.55	3858.6	1616.92
muscle	O-EX	5-HEPE	nd	nd	nd	nd	nd	nd
muscle	O-EX	17-HDHA	27454.1	38793.4	18040.8	30350.9	28870.5	28027.1
muscle	O-EX	13-HDHA	2512.61	3727.49	1849.29	2431.91	2257.38	2690.97
muscle	O-EX	14-HDHA	26996	25976.4	12274.4	16806.9	29572.8	12012.5
muscle	O-EX	10-HDHA	712.198	835.36	nd	514.151	901.632	nd
muscle	O-EX	7-HDHA	nd	nd	nd	nd	nd	nd
muscle	O-EX	4-HDHA	nd	nd	nd	nd	nd	nd
muscle	O-EX	13-HODE	76172.1	124043	77731.5	80346.5	74518.3	57201.3
muscle	O-EX	9-HODE	42598.8	83625.8	39500.1	59496.2	43679.2	38734.6
muscle	O-EX	AA	789847	845465	740530	729749	583687	754114
muscle	O-EX	DHA	447860	533985	397231	470335	392116	555955
muscle	O-EX	EPA	10682.7	15858.6	12743.9	14301.3	11777.8	16801.6
muscle	O-EX	PGE2	530.343	905.952	1111.25	820.728	429.697	702.885
muscle	O-EX	PGD2	271.043	288.059	1167.78	305.463	263.038	307.809
muscle	O-EX	6-keto-PGF1alpha	nd	69.9795	186.384	107.952	nd	58.6428
muscle	O-EX	15-keto-PGE2	nd	nd	nd	nd	nd	nd
muscle	O-EX	PGF1alpha	nd	nd	nd	nd	nd	nd
muscle	O-EX	PGF2alpha	523.413	538.069	655.798	774.358	505.957	629.203
muscle	O-EX	PGF2beta	nd	nd	nd	nd	nd	nd
muscle	O-EX	PGF3alpha	nd	nd	nd	nd	nd	nd
muscle	O-EX	PGJ2	nd	nd	nd	nd	nd	nd
muscle	O-EX	TXB2	104.15	199.169	250.426	190.793	104.931	123.255
muscle	O-EX	PGD1	nd	nd	nd	nd	nd	nd
muscle	O-EX	PGE1	nd	nd	nd	nd	nd	nd
muscle	O-EX	PGE3_PGD3	nd	nd	nd	nd	nd	nd

## Sheet: LM data (spleen)
matrix	group	LM	donor 1	donor 2	donor 3	donor 4	donor 5	donor 6
spleen	Ad-GH	MaR1	nd	nd	nd	nd	nd	-
spleen	Ad-GH	MaR2	nd	nd	nd	nd	nd	-
spleen	Ad-GH	PDx	190.641	135.301	115.584	312.887	118.573	-
spleen	Ad-GH	PD1	nd	nd	nd	nd	nd	-
spleen	Ad-GH	RvD1	nd	nd	nd	nd	nd	-
spleen	Ad-GH	RvD2	nd	nd	nd	nd	nd	-
spleen	Ad-GH	RvD3	nd	nd	nd	nd	nd	-
spleen	Ad-GH	RvD4	nd	nd	nd	nd	nd	-
spleen	Ad-GH	RvD5	139.58	86.3868	60.5032	169.071	64.564	-
spleen	Ad-GH	RvE1	nd	nd	nd	nd	nd	-
spleen	Ad-GH	RvE2	nd	nd	nd	nd	nd	-
spleen	Ad-GH	RvE4	nd	nd	nd	nd	nd	-
spleen	Ad-GH	LXA4	nd	nd	nd	nd	nd	-
spleen	Ad-GH	AT-LXA4	nd	nd	nd	nd	nd	-
spleen	Ad-GH	LXB4	nd	nd	nd	nd	nd	-
spleen	Ad-GH	LXA5	nd	nd	nd	nd	nd	-
spleen	Ad-GH	trans-LTB4	560.918	432.011	136.748	614.309	432.362	-
spleen	Ad-GH	epitrans-LTB4	1632.54	1281.69	453.048	1911.46	1220.79	-
spleen	Ad-GH	LTB4/5S,12S-diHETE	1179.84	1422.39	264.402	2104.51	1711.81	-
spleen	Ad-GH	5S,15S-diHETE	nd	nd	nd	nd	nd	-
spleen	Ad-GH	5S,6R-diHETE	85.1571	107.957	nd	155.237	120.917	-
spleen	Ad-GH	20-OH-LTB4	nd	nd	nd	nd	nd	-
spleen	Ad-GH	LTB5	nd	nd	nd	89.1087	nd	-
spleen	Ad-GH	15-HETE	346768	153348	190687	216008	187198	-
spleen	Ad-GH	11-HETE	204841	129492	148648	160953	150273	-
spleen	Ad-GH	12-HETE	4.70238e+06	3.56729e+06	4.30681e+06	4.34696e+06	4.16436e+06	-
spleen	Ad-GH	8-HETE	18654.8	13364.6	15790.5	16968.6	15937.5	-
spleen	Ad-GH	5-HETE	6592.71	5005.9	2312.03	6322.51	6491.66	-
spleen	Ad-GH	18-HEPE	866.916	532.111	323.39	688.818	503.111	-
spleen	Ad-GH	11-HEPE	6574.62	4248.94	3565.3	5631.11	3579.84	-
spleen	Ad-GH	15-HEPE	13325.1	5186.76	4109.6	10072.2	4286.28	-
spleen	Ad-GH	12-HEPE	292603	160000	123683	225969	132373	-
spleen	Ad-GH	5-HEPE	430.69	412.791	nq	536.714	491.58	-
spleen	Ad-GH	17-HDHA	124372	73471.4	63595.6	103495	64188.2	-
spleen	Ad-GH	13-HDHA	14705.9	14609.4	16161.6	15251.2	11608.7	-
spleen	Ad-GH	14-HDHA	171269	191324	127740	280883	137284	-
spleen	Ad-GH	10-HDHA	4474.96	4635.3	3827.82	6666.82	3838.29	-
spleen	Ad-GH	7-HDHA	nd	nd	nd	nd	nd	-
spleen	Ad-GH	4-HDHA	nd	nd	nd	nd	nd	-
spleen	Ad-GH	13-HODE	761580	626452	693349	860543	403670	-
spleen	Ad-GH	9-HODE	846617	700137	773694	955227	436599	-
spleen	Ad-GH	AA	599194	190067	172020	198320	308441	-
spleen	Ad-GH	DHA	475887	305901	311363	298293	335934	-
spleen	Ad-GH	EPA	18671.4	3935.56	4370.25	7665.75	6762.18	-
spleen	Ad-GH	PGE2	65838.5	48564.8	42813.8	70670.6	61699.7	-
spleen	Ad-GH	PGD2	193984	145442	162078	181441	192585	-
spleen	Ad-GH	6-keto-PGF1alpha	19383.1	14038.8	10038.8	17714.2	10203.8	-
spleen	Ad-GH	15-keto-PGE2	788.398	452.882	239.958	689.149	517.62	-
spleen	Ad-GH	PGF1alpha	2258.76	1477.68	1257.8	2335.79	920.207	-
spleen	Ad-GH	PGF2alpha	33998.1	15964.4	20393.1	24698.3	16841	-
spleen	Ad-GH	PGF2beta	3392.57	1929.13	1409.04	2358.11	2247.42	-
spleen	Ad-GH	PGF3alpha	507.474	326.973	370.68	514.577	281.839	-
spleen	Ad-GH	PGJ2	11284.6	6912.77	6698.22	9598.06	9160.42	-
spleen	Ad-GH	TXB2	172962	93180	75378.8	105850	106133	-
spleen	Ad-GH	PGD1	14984.4	15505.8	14227.2	19082.9	13809.3	-
spleen	Ad-GH	PGE1	5978.84	3573.31	3635.79	6430.91	3741.44	-
spleen	Ad-GH	PGE3_PGD3	1346.01	1057.78	917.598	1406.03	1184.32	-
spleen	O-GH	MaR1	nd	nd	nd	nd	nd	nd
spleen	O-GH	MaR2	nd	nd	nd	nd	nd	nd
spleen	O-GH	PDx	52.2403	nq	nq	nq	80.8338	nd
spleen	O-GH	PD1	nd	nd	nd	nd	nd	nd
spleen	O-GH	RvD1	nd	nd	nd	nd	nd	nd
spleen	O-GH	RvD2	nd	nd	nd	nd	nd	nd
spleen	O-GH	RvD3	nd	nd	nd	nd	nd	nd
spleen	O-GH	RvD4	nd	nd	nd	nd	nd	nd
spleen	O-GH	RvD5	nd	nd	nd	nd	nd	nd
spleen	O-GH	RvE1	nd	nd	nd	nd	nd	nd
spleen	O-GH	RvE2	nd	nd	nd	nd	nd	nd
spleen	O-GH	RvE4	nd	nd	nd	nd	nd	nd
spleen	O-GH	LXA4	nd	nd	nd	nd	nd	nd
spleen	O-GH	AT-LXA4	nd	nd	nd	nd	nd	nd
spleen	O-GH	LXB4	nd	nd	nd	nd	nd	nd
spleen	O-GH	LXA5	nd	nd	nd	nd	nd	nd
spleen	O-GH	trans-LTB4	114.051	118.437	156.646	93.0752	202.891	87.2946
spleen	O-GH	epitrans-LTB4	224.028	276.926	369.632	283.628	834.981	257.128
spleen	O-GH	LTB4/5S,12S-diHETE	224.786	182.334	450.864	nd	413.469	202.277
spleen	O-GH	5S,15S-diHETE	nd	nd	nd	nd	nd	nd
spleen	O-GH	5S,6R-diHETE	nd	nd	nd	nd	nd	nd
spleen	O-GH	20-OH-LTB4	nd	nd	nd	nd	nd	nd
spleen	O-GH	LTB5	nd	nd	nd	nd	nd	nd
spleen	O-GH	15-HETE	174587	123803	142639	114874	131106	119823
spleen	O-GH	11-HETE	152361	121460	135988	107220	130155	118384
spleen	O-GH	12-HETE	5.73114e+06	4.79137e+06	4.45398e+06	3.55425e+06	4.24363e+06	4.32782e+06
spleen	O-GH	8-HETE	21836.3	17914.4	15610.8	12102	14067.9	15877.7
spleen	O-GH	5-HETE	1181.14	920.969	1875.6	1105.79	1346.34	1608.21
spleen	O-GH	18-HEPE	366.994	214.752	220.481	200.064	268.266	378.249
spleen	O-GH	11-HEPE	3450.01	2600.61	3012.56	2294.94	2676.82	3338.6
spleen	O-GH	15-HEPE	2745.8	2091.64	2063.77	1885.62	2205.4	2297.36
spleen	O-GH	12-HEPE	80567.5	71072.4	68420.7	42891.7	68568	84438.9
spleen	O-GH	5-HEPE	nd	nd	nq	nd	nd	nq
spleen	O-GH	17-HDHA	31857.5	25399.7	20042	15225.2	26368.7	15569.4
spleen	O-GH	13-HDHA	25306	24336	18249.3	16519.1	18889.2	16575.6
spleen	O-GH	14-HDHA	262852	271698	211441	132995	270566	206375
spleen	O-GH	10-HDHA	8093.82	9178.93	6649.67	4128.86	8354.79	6630.42
spleen	O-GH	7-HDHA	nd	nd	nd	nd	nd	nd
spleen	O-GH	4-HDHA	nd	nd	nd	nd	nd	nd
spleen	O-GH	13-HODE	850286	418555	393183	478586	549849	580032
spleen	O-GH	9-HODE	1.00721e+06	498709	460952	601531	671617	716134
spleen	O-GH	AA	723977	659531	705072	889131	428928	488922
spleen	O-GH	DHA	578427	588098	541410	520557	480815	471554
spleen	O-GH	EPA	11188	9693.53	11969.6	10716.9	7130.52	10835.9
spleen	O-GH	PGE2	44820.9	35488.6	55115.9	33458.7	56897.2	38443.7
spleen	O-GH	PGD2	242232	220917	210171	182650	209428	161192
spleen	O-GH	6-keto-PGF1alpha	4462.55	4077.33	4043.76	3225.51	4235.85	5332
spleen	O-GH	15-keto-PGE2	160.683	146.337	331.669	172.784	311.911	212.115
spleen	O-GH	PGF1alpha	621.217	540.831	649.004	627.307	914.992	876.465
spleen	O-GH	PGF2alpha	11893.4	11491	14020.1	12887	13108.4	12969.5
spleen	O-GH	PGF2beta	1650.05	1945.22	2517.67	2050.96	2073.75	2238.05
spleen	O-GH	PGF3alpha	490.209	171.205	253.007	386.782	380.226	474.075
spleen	O-GH	PGJ2	54105.5	56882.2	63148.8	48035.1	59783.1	46778.6
spleen	O-GH	TXB2	40582.7	42317.5	45865.5	39412.3	54492.2	47441.2
spleen	O-GH	PGD1	14185.8	11999.5	12726.5	12157.6	15866.7	14295.4
spleen	O-GH	PGE1	1940.22	1852.41	2761.79	2220.1	3052.29	2457.3
spleen	O-GH	PGE3_PGD3	1184.83	885.481	981.614	678.207	932.279	798.503
spleen	O-ISO	MaR1	nd	nd	nd	nd	nd	-
spleen	O-ISO	MaR2	nd	nd	nd	nd	nd	-
spleen	O-ISO	PDx	369.846	450.346	329.979	246.451	360.004	-
spleen	O-ISO	PD1	nd	nd	nd	nd	nd	-
spleen	O-ISO	RvD1	nd	nd	nd	nd	nd	-
spleen	O-ISO	RvD2	nd	nd	nd	nd	nd	-
spleen	O-ISO	RvD3	nd	nd	nd	nd	nd	-
spleen	O-ISO	RvD4	nd	nd	nd	nd	nd	-
spleen	O-ISO	RvD5	176.608	299.09	367.412	171.238	276.628	-
spleen	O-ISO	RvE1	nd	nd	nd	nd	nd	-
spleen	O-ISO	RvE2	nd	nd	nd	nd	nd	-
spleen	O-ISO	RvE4	nd	nd	nd	nd	nd	-
spleen	O-ISO	LXA4	nd	nd	nd	nd	nd	-
spleen	O-ISO	AT-LXA4	nd	nd	nd	nd	nd	-
spleen	O-ISO	LXB4	nd	nd	nd	nd	nd	-
spleen	O-ISO	LXA5	nd	nd	nd	nd	nd	-
spleen	O-ISO	trans-LTB4	1467.94	1975.37	2653.86	2268.72	2038.52	-
spleen	O-ISO	epitrans-LTB4	5273.45	7542.73	8325.87	7545.92	6912.45	-
spleen	O-ISO	LTB4/5S,12S-diHETE	2991.5	8024.29	12777.2	5960.35	8368.68	-
spleen	O-ISO	5S,15S-diHETE	605.287	1387.84	2585.64	980.008	1696.84	-
spleen	O-ISO	5S,6R-diHETE	88.6087	391.05	716.439	267.073	363.682	-
spleen	O-ISO	20-OH-LTB4	nd	nd	nd	nd	nd	-
spleen	O-ISO	LTB5	47.2453	144.561	241.937	114.092	190.125	-
spleen	O-ISO	15-HETE	2.11459e+06	1.52048e+06	1.26448e+06	1.83264e+06	2.03716e+06	-
spleen	O-ISO	11-HETE	1.19638e+06	954611	686806	1.05313e+06	1.07249e+06	-
spleen	O-ISO	12-HETE	1.94784e+07	1.90695e+07	1.44386e+07	2.22054e+07	2.06124e+07	-
spleen	O-ISO	8-HETE	71990.8	70548.4	49313.9	82846.7	77716.2	-
spleen	O-ISO	5-HETE	7357.81	18074.2	19361	16319.7	18608.4	-
spleen	O-ISO	18-HEPE	3530.98	3075.19	2690.07	4126.78	4092.37	-
spleen	O-ISO	11-HEPE	17417.5	14915.1	13297.4	15693	19956.8	-
spleen	O-ISO	15-HEPE	36188.9	30672.7	18212.4	23675.9	34757.9	-
spleen	O-ISO	12-HEPE	585036	730037	578947	802711	872755	-
spleen	O-ISO	5-HEPE	1763.71	4308	3991.68	3233.05	4664.79	-
spleen	O-ISO	17-HDHA	885653	793393	474091	550047	793393	-
spleen	O-ISO	13-HDHA	146366	109926	81272.9	106590	129687	-
spleen	O-ISO	14-HDHA	851654	1.13463e+06	612711	1.16335e+06	801163	-
spleen	O-ISO	10-HDHA	13489.4	18612.3	11143.7	19430.4	13818.3	-
spleen	O-ISO	7-HDHA	nd	nd	nd	nd	nd	-
spleen	O-ISO	4-HDHA	2453.78	2263.01	1455.6	2301.86	2305.29	-
spleen	O-ISO	13-HODE	2.17002e+06	1.90277e+06	1.2755e+06	1.70778e+06	1.92053e+06	-
spleen	O-ISO	9-HODE	1.72427e+06	1.48361e+06	1.05271e+06	1.29412e+06	1.46776e+06	-
spleen	O-ISO	AA	631284	429828	497668	269618	723394	-
spleen	O-ISO	DHA	584637	668520	739812	694183	768004	-
spleen	O-ISO	EPA	9556.92	7976.5	7459.77	5522.82	14929.3	-
spleen	O-ISO	PGE2	93506.6	99445.2	118376	95208.6	112440	-
spleen	O-ISO	PGD2	208713	214666	223975	180226	218542	-
spleen	O-ISO	6-keto-PGF1alpha	14149.9	8453.24	16367.6	10377.3	10266.6	-
spleen	O-ISO	15-keto-PGE2	2860.99	2461.27	3021.62	2670.2	2585.85	-
spleen	O-ISO	PGF1alpha	1004.29	1055.14	1097.13	1072.47	1204.85	-
spleen	O-ISO	PGF2alpha	36003.4	28784.3	37254.4	33983.5	36500.4	-
spleen	O-ISO	PGF2beta	3302.05	2609.88	3659.1	3024.44	3204.87	-
spleen	O-ISO	PGF3alpha	241.56	240.831	268.474	193.342	224.925	-
spleen	O-ISO	PGJ2	16097.4	28531	29680.5	17323.1	20259.1	-
spleen	O-ISO	TXB2	106794	105219	144625	131461	144285	-
spleen	O-ISO	PGD1	14560.1	20503.6	21032.2	11354.2	16173.4	-
spleen	O-ISO	PGE1	7141.73	7505.76	9160.5	8022.69	9511.08	-
spleen	O-ISO	PGE3_PGD3	916.737	1296.06	1388.29	752.445	1196.35	-
spleen	O-EX	MaR1	nd	nd	nd	nd	nd	nd
spleen	O-EX	MaR2	nd	nd	nd	nd	nd	nd
spleen	O-EX	PDx	489.387	365.707	265.163	471.152	594.446	900.34
spleen	O-EX	PD1	nd	nd	nd	nd	nd	nd
spleen	O-EX	RvD1	nd	nd	nd	nd	nd	nd
spleen	O-EX	RvD2	nd	nd	nd	nd	nd	nd
spleen	O-EX	RvD3	nd	nd	nd	nd	nd	nd
spleen	O-EX	RvD4	nd	nd	nd	nd	nd	nd
spleen	O-EX	RvD5	252.352	169.18	78.3192	388.219	244.627	448.273
spleen	O-EX	RvE1	nd	nd	nd	nd	nd	nd
spleen	O-EX	RvE2	nd	nd	nd	nd	nd	nd
spleen	O-EX	RvE4	nd	nd	nd	nd	nd	nd
spleen	O-EX	LXA4	nd	nd	nd	nd	nd	nd
spleen	O-EX	AT-LXA4	nd	nd	nd	nd	nd	nd
spleen	O-EX	LXB4	nd	nd	nd	nd	nd	nd
spleen	O-EX	LXA5	nd	nd	nd	nd	nd	nd
spleen	O-EX	trans-LTB4	2844.1	1965.18	3168.98	1620.36	1765.49	2607.21
spleen	O-EX	epitrans-LTB4	11948	6827.9	12059.7	5799.76	6554.3	9364.09
spleen	O-EX	LTB4/5S,12S-diHETE	8095.31	6425.24	3557.64	6337.45	4700.87	9328.71
spleen	O-EX	5S,15S-diHETE	1788.34	898.765	nd	1037.2	819.877	nd
spleen	O-EX	5S,6R-diHETE	323.431	259.34	nd	329.098	255.182	437.448
spleen	O-EX	20-OH-LTB4	nd	nd	nd	nd	nd	nd
spleen	O-EX	LTB5	178.481	124.71	103.169	104.799	105.631	144.276
spleen	O-EX	15-HETE	1.77373e+06	1.27304e+06	845819	1.69497e+06	1.57512e+06	1.53792e+06
spleen	O-EX	11-HETE	957360	809215	882032	1.01804e+06	842076	814500
spleen	O-EX	12-HETE	1.99351e+07	1.54868e+07	1.46836e+07	2.41116e+07	1.4326e+07	1.63925e+07
spleen	O-EX	8-HETE	73002.4	51207.1	44295.8	75970.6	51187.9	64634.3
spleen	O-EX	5-HETE	16848.8	9801.27	3731.54	15285.2	9798.59	17892.9
spleen	O-EX	18-HEPE	5217.03	2782.28	3269.35	4085.96	3549.83	3305.16
spleen	O-EX	11-HEPE	20521	12655.2	10419.5	21479.2	15515.4	14505.4
spleen	O-EX	15-HEPE	67876.6	20890.7	13857.8	38754.8	37632.5	51165.7
spleen	O-EX	12-HEPE	1.19482e+06	541590	676993	1.32325e+06	500732	811942
spleen	O-EX	5-HEPE	3546.61	1885.47	762.055	4164.05	2313.48	3744.91
spleen	O-EX	17-HDHA	788728	495918	212474	1.14032e+06	656117	1.23782e+06
spleen	O-EX	13-HDHA	119972	99176.6	83135.3	142655	117183	91043.2
spleen	O-EX	14-HDHA	707616	626922	893012	1.06799e+06	652555	671582
spleen	O-EX	10-HDHA	12870.7	12045.6	17039.9	19592.7	11052.3	12138.4
spleen	O-EX	7-HDHA	nd	nd	nd	nd	nd	nd
spleen	O-EX	4-HDHA	3131.04	1865.4	3215.42	2378.63	1984.18	1903.21
spleen	O-EX	13-HODE	1.79955e+06	1.57805e+06	2.03318e+06	2.32306e+06	1.78459e+06	1.55183e+06
spleen	O-EX	9-HODE	1.57684e+06	1.10726e+06	1.58958e+06	2.12908e+06	1.23835e+06	1.09563e+06
spleen	O-EX	AA	608657	285860	682402	197839	863870	359767
spleen	O-EX	DHA	753830	675324	449923	616897	662761	680558
spleen	O-EX	EPA	27898.5	7065	18428.2	5221.02	21238.9	8779.25
spleen	O-EX	PGE2	120723	91616.7	78234.2	88399.6	102964	93790.6
spleen	O-EX	PGD2	209416	176421	148348	189551	196551	192231
spleen	O-EX	6-keto-PGF1alpha	16579.6	10119.5	3560.4	9274.87	11957	9246.77
spleen	O-EX	15-keto-PGE2	4307.59	2679.8	3073.58	847.764	2525.66	1737
spleen	O-EX	PGF1alpha	1204.85	885.654	827.226	1145.83	1240.16	1065.48
spleen	O-EX	PGF2alpha	38860.3	29528.8	22681.5	24630.5	32544.1	29724.2
spleen	O-EX	PGF2beta	4040.05	2687.33	2033.61	2520.46	2994.45	2490.54
spleen	O-EX	PGF3alpha	371.774	199.768	222.021	279.808	231.23	249.676
spleen	O-EX	PGJ2	40949.1	21624.1	15274	16562.4	17378.7	24755.6
spleen	O-EX	TXB2	160034	114618	104175	116585	98060.7	131840
spleen	O-EX	PGD1	18682.7	13217.1	9915.82	20520.7	16433.3	16479.1
spleen	O-EX	PGE1	11149.6	6599.47	5958.13	6175.54	8058.42	7227.32
spleen	O-EX	PGE3_PGD3	1451.67	854.974	812.572	1116.86	1075.69	967.108

## Sheet: LM data (serum)
matrix	group	LM	donor 1	donor 2	donor 3	donor 4	donor 5	donor 6	donor 7	donor 8	donor 9	donor 10	donor 11	donor 12	donor 13	donor 14
serum	Ad-GH	MaR1	nd	nd	nd	nd	nd	-	-	-	-	-	-	-	-	-
serum	Ad-GH	MaR2	nd	nd	nd	nd	nd	-	-	-	-	-	-	-	-	-
serum	Ad-GH	PDx	nd	nd	nd	nd	nd	-	-	-	-	-	-	-	-	-
serum	Ad-GH	PD1	nd	nd	nd	nd	nd	-	-	-	-	-	-	-	-	-
serum	Ad-GH	RvD1	nd	nd	nd	nd	nd	-	-	-	-	-	-	-	-	-
serum	Ad-GH	RvD2	nd	nd	nd	nd	nd	-	-	-	-	-	-	-	-	-
serum	Ad-GH	RvD3	nd	nd	nd	nd	nd	-	-	-	-	-	-	-	-	-
serum	Ad-GH	RvD4	nd	nd	nd	nd	nd	-	-	-	-	-	-	-	-	-
serum	Ad-GH	RvD5	nd	nd	nd	nd	nd	-	-	-	-	-	-	-	-	-
serum	Ad-GH	RvE1	nd	nd	nd	nd	nd	-	-	-	-	-	-	-	-	-
serum	Ad-GH	RvE2	nd	nd	nd	nd	nd	-	-	-	-	-	-	-	-	-
serum	Ad-GH	RvE4	nd	nd	nd	nd	nd	-	-	-	-	-	-	-	-	-
serum	Ad-GH	LXA4	nd	nd	nd	nd	nd	-	-	-	-	-	-	-	-	-
serum	Ad-GH	AT-LXA4	nd	nd	nd	nd	nd	-	-	-	-	-	-	-	-	-
serum	Ad-GH	LXB4	nd	nd	nd	nd	nd	-	-	-	-	-	-	-	-	-
serum	Ad-GH	LXA5	nd	nd	nd	nd	nd	-	-	-	-	-	-	-	-	-
serum	Ad-GH	trans-LTB4	72.0911	57.3502	90.115	95.6869	182.355	-	-	-	-	-	-	-	-	-
serum	Ad-GH	epitrans-LTB4	61.641	nd	121.806	144.709	195.388	-	-	-	-	-	-	-	-	-
serum	Ad-GH	LTB4/5S,12S-diHETE	70.4012	nd	168.595	144.914	173.235	-	-	-	-	-	-	-	-	-
serum	Ad-GH	5S,15S-diHETE	nd	nd	nd	nd	nd	-	-	-	-	-	-	-	-	-
serum	Ad-GH	5S,6R-diHETE	nd	nd	nd	nd	nq	-	-	-	-	-	-	-	-	-
serum	Ad-GH	20-OH-LTB4	nd	nd	nd	nd	nd	-	-	-	-	-	-	-	-	-
serum	Ad-GH	LTB5	nd	nd	nd	nd	nd	-	-	-	-	-	-	-	-	-
serum	Ad-GH	15-HETE	1733.59	2276.69	3357.1	3321.72	2960.61	-	-	-	-	-	-	-	-	-
serum	Ad-GH	11-HETE	1125.64	1534.42	2410.6	2784.17	2238.84	-	-	-	-	-	-	-	-	-
serum	Ad-GH	12-HETE	182540	304571	338099	311689	241774	-	-	-	-	-	-	-	-	-
serum	Ad-GH	8-HETE	761.882	1246.27	1493.24	1383.92	1012.86	-	-	-	-	-	-	-	-	-
serum	Ad-GH	5-HETE	268.062	484.377	497.287	473.66	710.518	-	-	-	-	-	-	-	-	-
serum	Ad-GH	18-HEPE	nd	nd	nd	nd	nd	-	-	-	-	-	-	-	-	-
serum	Ad-GH	11-HEPE	nq	nq	28.2326	29.7911	15.8471	-	-	-	-	-	-	-	-	-
serum	Ad-GH	15-HEPE	144.488	48.5016	60.6457	68.4021	155.631	-	-	-	-	-	-	-	-	-
serum	Ad-GH	12-HEPE	10537.3	16145	20536.9	19384.1	13293.7	-	-	-	-	-	-	-	-	-
serum	Ad-GH	5-HEPE	nd	nq	40.2696	35.882	42.3359	-	-	-	-	-	-	-	-	-
serum	Ad-GH	17-HDHA	2512.11	2136.15	2361.82	2050.98	1869.16	-	-	-	-	-	-	-	-	-
serum	Ad-GH	13-HDHA	79.0026	154.558	207.718	174.438	117.008	-	-	-	-	-	-	-	-	-
serum	Ad-GH	14-HDHA	13183.9	25746.1	23570.5	18601.9	13925.7	-	-	-	-	-	-	-	-	-
serum	Ad-GH	10-HDHA	379.974	744.448	760.646	573.485	347.348	-	-	-	-	-	-	-	-	-
serum	Ad-GH	7-HDHA	27.3453	39.1384	45.5892	41.8991	49.1901	-	-	-	-	-	-	-	-	-
serum	Ad-GH	4-HDHA	81.0314	234.122	171.614	156.797	189.748	-	-	-	-	-	-	-	-	-
serum	Ad-GH	13-HODE	9789.21	14192.1	16590.5	14467	15974.9	-	-	-	-	-	-	-	-	-
serum	Ad-GH	9-HODE	4244.54	nq	7884.85	6289.23	8597.4	-	-	-	-	-	-	-	-	-
serum	Ad-GH	AA	511949	853644	718510	863122	792046	-	-	-	-	-	-	-	-	-
serum	Ad-GH	DHA	235884	546668	417001	435130	364717	-	-	-	-	-	-	-	-	-
serum	Ad-GH	EPA	69336.4	149719	127932	158847	126448	-	-	-	-	-	-	-	-	-
serum	Ad-GH	PGE2	162.322	160.623	155.774	165.5	436.598	-	-	-	-	-	-	-	-	-
serum	Ad-GH	PGD2	214.028	226.073	239.665	199.734	469.534	-	-	-	-	-	-	-	-	-
serum	Ad-GH	6-keto-PGF1alpha	131.745	45.2611	58.1338	72.7355	297.334	-	-	-	-	-	-	-	-	-
serum	Ad-GH	15-keto-PGE2	nd	nd	nd	nd	nq	-	-	-	-	-	-	-	-	-
serum	Ad-GH	PGF1alpha	nd	nd	nq	26.6142	nd	-	-	-	-	-	-	-	-	-
serum	Ad-GH	PGF2alpha	201.367	251.895	318.042	450.122	336.856	-	-	-	-	-	-	-	-	-
serum	Ad-GH	PGF2beta	nd	nd	nd	nd	nd	-	-	-	-	-	-	-	-	-
serum	Ad-GH	PGF3alpha	nd	nd	nd	nd	nd	-	-	-	-	-	-	-	-	-
serum	Ad-GH	PGJ2	23.5034	nd	22.471	28.7058	38.925	-	-	-	-	-	-	-	-	-
serum	Ad-GH	TXB2	6378.71	8921.38	12269.9	15063.2	9771.83	-	-	-	-	-	-	-	-	-
serum	Ad-GH	PGD1	nd	nd	nd	nd	nd	-	-	-	-	-	-	-	-	-
serum	Ad-GH	PGE1	nd	nd	42.3123	62.4718	63.7107	-	-	-	-	-	-	-	-	-
serum	Ad-GH	PGE3_PGD3	nd	nd	nd	nd	nd	-	-	-	-	-	-	-	-	-
serum	O-GH	MaR1	nd	nd	nd	nd	nd	nd	nd	nd	nd	nd	nd	nd	nd	nd
serum	O-GH	MaR2	nd	nd	nd	nd	nd	nd	nd	nd	nd	nd	nd	nd	nd	nd
serum	O-GH	PDx	nd	nd	nd	nd	nd	nd	nd	nd	nd	nd	nd	nd	nd	nd
serum	O-GH	PD1	nd	nd	nd	nd	nd	nd	nd	nd	nd	nd	nd	nd	nd	nd
serum	O-GH	RvD1	nd	nd	nd	nd	nd	nd	nd	nd	nd	nd	nd	nd	nd	nd
serum	O-GH	RvD2	nd	nd	nd	nd	nd	nd	nd	nd	nd	nd	nd	nd	nd	nd
serum	O-GH	RvD3	nd	nd	nd	nd	nd	nd	nd	nd	nd	nd	nd	nd	nd	nd
serum	O-GH	RvD4	nd	nd	nd	nd	nd	nd	nd	nd	nd	nd	nd	nd	nd	nd
serum	O-GH	RvD5	nd	nd	nd	nd	nd	nd	nd	nd	nd	nd	nd	nd	nd	nd
serum	O-GH	RvE1	nd	nd	nd	nd	nd	nd	nd	nd	nd	nd	nd	nd	nd	nd
serum	O-GH	RvE2	nd	nd	nd	nd	nd	nd	nd	nd	nd	nd	nd	nd	nd	nd
serum	O-GH	RvE4	nd	nd	nd	nd	nd	nd	nd	nd	nd	nd	nd	nd	nd	nd
serum	O-GH	LXA4	nd	nd	nd	nd	nd	nd	nd	nd	nd	nd	nd	nd	nd	nd
serum	O-GH	AT-LXA4	nd	nd	nd	nd	nd	nd	nd	nd	nd	nd	nd	nd	nd	nd
serum	O-GH	LXB4	nd	nd	nd	nd	nd	nd	nd	nd	nd	nd	nd	nd	nd	nd
serum	O-GH	LXA5	nd	nd	nd	nd	nd	nd	nd	nd	nd	nd	nd	nd	nd	nd
serum	O-GH	trans-LTB4	34.0564	73.8377	nd	48.5355	nd	35.5796	nd	85.299	10.2991	nd	29.7878	54.5303	13.0575	nd
serum	O-GH	epitrans-LTB4	nd	160.004	nd	115.522	nd	66.8771	nd	160.57	nd	nd	nd	141.564	nd	nd
serum	O-GH	LTB4/5S,12S-diHETE	nd	57.7401	nd	39.1507	nd	42.7801	nd	85.4881	41.0295	nd	97.7552	nd	nd	nd
serum	O-GH	5S,15S-diHETE	nd	nd	nd	nd	nd	nd	nd	nd	nd	nd	nd	nd	nd	nd
serum	O-GH	5S,6R-diHETE	nd	nd	nd	nd	nd	nd	nd	nd	nd	nd	nd	nd	nd	nd
serum	O-GH	20-OH-LTB4	nd	nd	nd	nd	nd	nd	nd	nd	nd	nd	nd	nd	nd	nd
serum	O-GH	LTB5	nd	nd	nd	nd	nd	nd	nd	nd	nd	nd	nd	nd	nd	nd
serum	O-GH	15-HETE	1728.43	3721.41	382.11	2477.83	848.073	2372.93	273.898	4629.12	1276.54	1136.45	2475.82	4294.23	1336.1	881.231
serum	O-GH	11-HETE	1297.54	2954.03	263.801	1966.34	579.816	1862.06	174.342	3050.81	1081.04	972.825	2191.22	3621.77	1075.62	744.844
serum	O-GH	12-HETE	439004	598233	118431	461942	189337	457173	14857.5	764089	247853	161983	596257	793582	241574	181262
serum	O-GH	8-HETE	1878.13	2285.77	573.132	1920.52	823.466	1842.05	nq	3339.03	1006.5	660.279	2325.1	2987.09	1064.17	762.455
serum	O-GH	5-HETE	295.477	332.894	209.842	316.842	292.044	329.225	268.982	529.594	259.042	128.812	255.105	416.346	244.407	216.671
serum	O-GH	18-HEPE	nd	nd	nd	nd	nd	nd	nd	nd	nd	nd	nd	nd	nd	nd
serum	O-GH	11-HEPE	nq	nq	nd	nd	nd	nq	nd	nd	nd	nd	nd	nq	nd	nd
serum	O-GH	15-HEPE	29.6412	28.3341	nd	nd	18.3316	21.8515	nd	nd	nd	nd	nd	nd	nd	nd
serum	O-GH	12-HEPE	6691.28	8114.01	2142.54	5969.2	2787.77	7237.47	240.229	9163.82	3085.05	915.775	8511.18	12513.2	3379.36	2379.41
serum	O-GH	5-HEPE	nq	nq	nd	nq	nq	nq	nq	nd	nd	nd	nd	nd	nd	nd
serum	O-GH	17-HDHA	834.913	1116.41	357.556	776.13	562.603	831.818	nd	760.615	418.955	109.843	992.719	1359.18	550.283	299.009
serum	O-GH	13-HDHA	107.675	106.837	41.0546	80.62	55.6623	80.5045	nd	nd	42.5645	10.4006	111.45	152.01	58.4957	36.2693
serum	O-GH	14-HDHA	15226.3	14167.9	6123.66	11002.7	6544.47	11203.8	512.83	12661.8	7269.62	1818.96	19212.6	25232.1	8667.5	5336.71
serum	O-GH	10-HDHA	590.583	526.43	261.384	414.573	257.785	466.282	34.1981	564.099	299.033	76.4433	691.52	922.708	343.613	213.585
serum	O-GH	7-HDHA	33.2771	17.0234	20.3091	19.1917	39.0538	26.745	21.2942	nd	nd	nd	nd	nd	17.8879	nd
serum	O-GH	4-HDHA	105.219	119.016	67.2766	103.77	122.066	101.607	108.887	nd	89.6517	41.4471	86.6999	124.698	89.7173	94.2912
serum	O-GH	13-HODE	8339.67	14202.8	4749.5	8734.23	5071.64	9931.08	4660.32	15444.7	6824.63	7340.27	nq	8591.13	nq	nq
serum	O-GH	9-HODE	nq	5364.17	nq	nq	nq	4035.72	nq	6487.33	nq	nq	nq	nq	nq	nq
serum	O-GH	AA	662606	745855	531036	598195	539394	613584	650085	695735	587844	255082	567340	687415	762934	449004
serum	O-GH	DHA	300789	243963	264626	228547	194777	229628	324421	260926	281149	66719.5	268747	307936	331042	220109
serum	O-GH	EPA	49713.4	63436.8	42025	48256.4	31368.9	68915.2	54450.8	32175.9	59414.6	18164	40636.9	54629.8	44425.9	40050.1
serum	O-GH	PGE2	84.8759	143.021	15.7804	103.5	32.9946	108.82	16.4775	126.993	101.275	104.475	179.539	217.158	82.9147	62.4948
serum	O-GH	PGD2	96.2067	229.786	19.4624	149.833	39.7637	151.832	19.369	228.166	137.185	70.4039	240.591	312.093	163.538	108.054
serum	O-GH	6-keto-PGF1alpha	35.4169	60.6303	nq	49.7118	13.4008	45.6243	nd	64.1415	33.9856	31.4443	65.1189	98.4583	34.263	21.9226
serum	O-GH	15-keto-PGE2	nd	nd	nd	nd	nd	nd	nd	nd	nd	nd	nd	nd	nd	nd
serum	O-GH	PGF1alpha	nd	nd	nd	nd	nd	nd	nd	nd	nd	nd	nd	nd	nd	nd
serum	O-GH	PGF2alpha	118.407	399.765	34.4401	245.811	45.9937	199.393	27.7898	342.415	146.371	231.499	325.164	485.404	134.108	94.7158
serum	O-GH	PGF2beta	nd	nd	nd	nd	nd	nd	nd	nd	nd	nd	nd	nd	nd	nd
serum	O-GH	PGF3alpha	nd	nd	nd	nd	nd	nd	nd	nd	nd	nd	nd	nd	nd	nd
serum	O-GH	PGJ2	nd	nd	nd	nd	nd	nd	nd	nd	nd	nd	nd	nd	nd	nd
serum	O-GH	TXB2	8542.48	14043.2	1449.69	11361.9	2624.64	10656.5	532.178	15582.2	8152.92	7548.65	14831.1	21885.4	8133.14	5144.15
serum	O-GH	PGD1	nd	nd	nd	nd	nd	nd	nd	nd	nd	nd	nd	nd	nd	nd
serum	O-GH	PGE1	nd	nd	nd	nd	nd	nd	nd	nd	nd	nd	nd	nd	nd	nd
serum	O-GH	PGE3_PGD3	nd	nd	nd	nd	nd	nd	nd	nd	nd	nd	nd	nd	nd	nd
serum	O-ISO	MaR1	nd	nd	nd	nd	nd	-	-	-	-	-	-	-	-	-
serum	O-ISO	MaR2	nd	nd	nd	nd	nd	-	-	-	-	-	-	-	-	-
serum	O-ISO	PDx	nd	nd	nd	nd	nq	-	-	-	-	-	-	-	-	-
serum	O-ISO	PD1	nd	nd	nd	nd	nd	-	-	-	-	-	-	-	-	-
serum	O-ISO	RvD1	nd	nd	nd	nd	nd	-	-	-	-	-	-	-	-	-
serum	O-ISO	RvD2	nd	nd	nd	nd	nd	-	-	-	-	-	-	-	-	-
serum	O-ISO	RvD3	nd	nd	nd	nd	nd	-	-	-	-	-	-	-	-	-
serum	O-ISO	RvD4	nd	nd	nd	nd	nd	-	-	-	-	-	-	-	-	-
serum	O-ISO	RvD5	nd	nd	nd	nd	nd	-	-	-	-	-	-	-	-	-
serum	O-ISO	RvE1	nd	nd	nd	nd	nd	-	-	-	-	-	-	-	-	-
serum	O-ISO	RvE2	nd	nd	nd	nd	nd	-	-	-	-	-	-	-	-	-
serum	O-ISO	RvE4	nd	nd	nd	nd	nd	-	-	-	-	-	-	-	-	-
serum	O-ISO	LXA4	nd	nd	nd	nd	nd	-	-	-	-	-	-	-	-	-
serum	O-ISO	AT-LXA4	nd	nd	nd	nd	nd	-	-	-	-	-	-	-	-	-
serum	O-ISO	LXB4	nd	nd	nd	nd	nd	-	-	-	-	-	-	-	-	-
serum	O-ISO	LXA5	nd	nd	nd	nd	nd	-	-	-	-	-	-	-	-	-
serum	O-ISO	trans-LTB4	28.6113	117.567	nd	34.0106	277.285	-	-	-	-	-	-	-	-	-
serum	O-ISO	epitrans-LTB4	nd	110.345	nd	62.0431	595.579	-	-	-	-	-	-	-	-	-
serum	O-ISO	LTB4/5S,12S-diHETE	35.6518	108.241	nd	80.3668	366.723	-	-	-	-	-	-	-	-	-
serum	O-ISO	5S,15S-diHETE	nd	nd	nd	nd	nd	-	-	-	-	-	-	-	-	-
serum	O-ISO	5S,6R-diHETE	nd	nd	nd	nd	106.855	-	-	-	-	-	-	-	-	-
serum	O-ISO	20-OH-LTB4	nd	nd	nd	nd	nd	-	-	-	-	-	-	-	-	-
serum	O-ISO	LTB5	nd	nd	nd	nd	nd	-	-	-	-	-	-	-	-	-
serum	O-ISO	15-HETE	1754.89	3988.31	1790.48	2877.57	1621.37	-	-	-	-	-	-	-	-	-
serum	O-ISO	11-HETE	1257.57	3180.65	1292.58	2395.55	669.757	-	-	-	-	-	-	-	-	-
serum	O-ISO	12-HETE	219410	374989	291845	420771	94862.6	-	-	-	-	-	-	-	-	-
serum	O-ISO	8-HETE	1008.61	1740.93	1186.51	1688.7	422.989	-	-	-	-	-	-	-	-	-
serum	O-ISO	5-HETE	486.518	659.423	406.596	621.476	4126.22	-	-	-	-	-	-	-	-	-
serum	O-ISO	18-HEPE	nd	nd	nd	nd	23.8143	-	-	-	-	-	-	-	-	-
serum	O-ISO	11-HEPE	nq	16.3086	nd	18.8266	nd	-	-	-	-	-	-	-	-	-
serum	O-ISO	15-HEPE	10.1906	32.9506	nd	36.8656	nd	-	-	-	-	-	-	-	-	-
serum	O-ISO	12-HEPE	5799.93	11451.4	6112.9	11754.4	1480.43	-	-	-	-	-	-	-	-	-
serum	O-ISO	5-HEPE	nd	nq	nd	nq	75.5196	-	-	-	-	-	-	-	-	-
serum	O-ISO	17-HDHA	1238.82	2389.28	981.889	2167.19	447.537	-	-	-	-	-	-	-	-	-
serum	O-ISO	13-HDHA	90.7776	226.469	87.1208	186.64	43.6431	-	-	-	-	-	-	-	-	-
serum	O-ISO	14-HDHA	13081	23859.1	16299.8	23517.6	3388.05	-	-	-	-	-	-	-	-	-
serum	O-ISO	10-HDHA	425.749	624.333	458.763	639.7	121.834	-	-	-	-	-	-	-	-	-
serum	O-ISO	7-HDHA	46.2149	76.0422	41.2375	64.8843	67.2757	-	-	-	-	-	-	-	-	-
serum	O-ISO	4-HDHA	216.844	267.054	144.881	223.092	474.779	-	-	-	-	-	-	-	-	-
serum	O-ISO	13-HODE	6193.74	10174.6	nq	13466.8	4240.59	-	-	-	-	-	-	-	-	-
serum	O-ISO	9-HODE	nq	4406.45	nq	4896.9	nq	-	-	-	-	-	-	-	-	-
serum	O-ISO	AA	424406	401157	341722	413946	358795	-	-	-	-	-	-	-	-	-
serum	O-ISO	DHA	226717	230909	158329	222178	122927	-	-	-	-	-	-	-	-	-
serum	O-ISO	EPA	37976	36161.7	29700.5	37230.7	22919.3	-	-	-	-	-	-	-	-	-
serum	O-ISO	PGE2	93.5654	176.439	94.9598	150.432	389.278	-	-	-	-	-	-	-	-	-
serum	O-ISO	PGD2	119.846	197.451	104.042	155.321	500.646	-	-	-	-	-	-	-	-	-
serum	O-ISO	6-keto-PGF1alpha	29.4239	63.8106	24.605	53.0437	44.7107	-	-	-	-	-	-	-	-	-
serum	O-ISO	15-keto-PGE2	nd	12.1062	nd	nd	2343.78	-	-	-	-	-	-	-	-	-
serum	O-ISO	PGF1alpha	nd	nd	nd	nd	nd	-	-	-	-	-	-	-	-	-
serum	O-ISO	PGF2alpha	198.172	491.179	140.594	321.17	225.899	-	-	-	-	-	-	-	-	-
serum	O-ISO	PGF2beta	nd	nd	nd	nd	nd	-	-	-	-	-	-	-	-	-
serum	O-ISO	PGF3alpha	nd	nd	nd	nd	nd	-	-	-	-	-	-	-	-	-
serum	O-ISO	PGJ2	nd	12.3748	nd	nd	25.7602	-	-	-	-	-	-	-	-	-
serum	O-ISO	TXB2	6157.09	13878.3	5975.98	11223.7	6163.14	-	-	-	-	-	-	-	-	-
serum	O-ISO	PGD1	nd	nd	nd	nd	nd	-	-	-	-	-	-	-	-	-
serum	O-ISO	PGE1	nd	46.5553	nd	nd	78.2497	-	-	-	-	-	-	-	-	-
serum	O-ISO	PGE3_PGD3	nd	nd	nd	nd	nd	-	-	-	-	-	-	-	-	-
serum	O-EX	MaR1	nd	nd	nd	nd	nd	nd	-	-	-	-	-	-	-	-
serum	O-EX	MaR2	nd	nd	nd	nd	nd	nd	-	-	-	-	-	-	-	-
serum	O-EX	PDx	nd	nd	nd	nd	nd	nd	-	-	-	-	-	-	-	-
serum	O-EX	PD1	nd	nd	nd	nd	nd	nd	-	-	-	-	-	-	-	-
serum	O-EX	RvD1	nd	nd	nd	nd	nd	nd	-	-	-	-	-	-	-	-
serum	O-EX	RvD2	nd	nd	nd	nd	nd	nd	-	-	-	-	-	-	-	-
serum	O-EX	RvD3	nd	nd	nd	nd	nd	nd	-	-	-	-	-	-	-	-
serum	O-EX	RvD4	nd	nd	nd	nd	nd	nd	-	-	-	-	-	-	-	-
serum	O-EX	RvD5	nd	nd	nd	nd	nd	nd	-	-	-	-	-	-	-	-
serum	O-EX	RvE1	nd	nd	nd	nd	nd	nd	-	-	-	-	-	-	-	-
serum	O-EX	RvE2	nd	nd	nd	nd	nd	nd	-	-	-	-	-	-	-	-
serum	O-EX	RvE4	nd	nd	nd	nd	nd	nd	-	-	-	-	-	-	-	-
serum	O-EX	LXA4	nd	nd	nd	nd	nd	nd	-	-	-	-	-	-	-	-
serum	O-EX	AT-LXA4	nd	nd	nd	nd	nd	nd	-	-	-	-	-	-	-	-
serum	O-EX	LXB4	nd	nd	nd	nd	nd	nd	-	-	-	-	-	-	-	-
serum	O-EX	LXA5	nd	nd	nd	nd	nd	nd	-	-	-	-	-	-	-	-
serum	O-EX	trans-LTB4	33.4418	366.722	38.2536	27.0594	1049.19	16.4306	-	-	-	-	-	-	-	-
serum	O-EX	epitrans-LTB4	67.7823	845.764	46.868	41.4911	2074.98	nd	-	-	-	-	-	-	-	-
serum	O-EX	LTB4/5S,12S-diHETE	55.8577	441.628	67.7276	44.4638	1236.7	50.3868	-	-	-	-	-	-	-	-
serum	O-EX	5S,15S-diHETE	nd	nd	nd	nd	nd	nd	-	-	-	-	-	-	-	-
serum	O-EX	5S,6R-diHETE	nd	48.1197	nd	nd	250.385	nd	-	-	-	-	-	-	-	-
serum	O-EX	20-OH-LTB4	nd	nd	nd	nd	nd	nd	-	-	-	-	-	-	-	-
serum	O-EX	LTB5	nd	nd	nd	nd	nd	nd	-	-	-	-	-	-	-	-
serum	O-EX	15-HETE	2704.11	2815.48	2387.13	2046.34	3373.8	1896.95	-	-	-	-	-	-	-	-
serum	O-EX	11-HETE	1976.09	1374.49	1816.81	1404.15	1476.47	1435.63	-	-	-	-	-	-	-	-
serum	O-EX	12-HETE	299994	213932	343309	263932	193576	333188	-	-	-	-	-	-	-	-
serum	O-EX	8-HETE	1310.09	1038.5	1403.52	1154.89	892.241	1339.56	-	-	-	-	-	-	-	-
serum	O-EX	5-HETE	550.263	4199.56	600.128	716.402	5592.4	656.111	-	-	-	-	-	-	-	-
serum	O-EX	18-HEPE	nd	54.7066	nd	nd	67.8356	nd	-	-	-	-	-	-	-	-
serum	O-EX	11-HEPE	nq	12.1693	nq	nq	nq	nq	-	-	-	-	-	-	-	-
serum	O-EX	15-HEPE	39.2284	25.2142	28.4872	17.4641	22.7827	13.3304	-	-	-	-	-	-	-	-
serum	O-EX	12-HEPE	10189.8	5568.34	8892.44	6654.46	3899.91	8824.75	-	-	-	-	-	-	-	-
serum	O-EX	5-HEPE	nq	106.053	nd	nq	95.437	nq	-	-	-	-	-	-	-	-
serum	O-EX	17-HDHA	1976.53	1445.58	1639.18	994.968	789.523	1216.32	-	-	-	-	-	-	-	-
serum	O-EX	13-HDHA	160.591	157.73	139.078	110.879	76.4394	136.408	-	-	-	-	-	-	-	-
serum	O-EX	14-HDHA	22132.3	11736.1	20187.4	15087.3	5127.27	18430.5	-	-	-	-	-	-	-	-
serum	O-EX	10-HDHA	620.686	366.777	556.374	483.311	205.649	624.49	-	-	-	-	-	-	-	-
serum	O-EX	7-HDHA	46.4298	119.279	49.8348	61.1772	99.9424	45.3629	-	-	-	-	-	-	-	-
serum	O-EX	4-HDHA	237.664	836.822	240.706	289.159	714.59	213.001	-	-	-	-	-	-	-	-
serum	O-EX	13-HODE	11667.8	11775.9	6826.16	7160.96	16169.9	6046.06	-	-	-	-	-	-	-	-
serum	O-EX	9-HODE	4327.88	5813.23	nq	nq	9874.11	nq	-	-	-	-	-	-	-	-
serum	O-EX	AA	443184	459370	365377	443504	480094	413897	-	-	-	-	-	-	-	-
serum	O-EX	DHA	203560	201216	224335	238268	148827	277806	-	-	-	-	-	-	-	-
serum	O-EX	EPA	36179	34637.8	38160.9	40360.5	25383.8	32890.9	-	-	-	-	-	-	-	-
serum	O-EX	PGE2	124.617	318.789	113.516	119.057	795.175	80.9077	-	-	-	-	-	-	-	-
serum	O-EX	PGD2	186.845	413.28	111.057	94.6048	865.523	72.2452	-	-	-	-	-	-	-	-
serum	O-EX	6-keto-PGF1alpha	40.7524	50.1114	36.1887	25.4838	91.491	26.9879	-	-	-	-	-	-	-	-
serum	O-EX	15-keto-PGE2	nq	1752.05	nd	27.1045	3740.06	nd	-	-	-	-	-	-	-	-
serum	O-EX	PGF1alpha	nq	nd	nd	nd	23.2003	nd	-	-	-	-	-	-	-	-
serum	O-EX	PGF2alpha	305.568	308.452	216.875	173.356	577.88	156.196	-	-	-	-	-	-	-	-
serum	O-EX	PGF2beta	nd	nd	nd	nd	nd	nd	-	-	-	-	-	-	-	-
serum	O-EX	PGF3alpha	nd	nd	nd	nd	nd	nd	-	-	-	-	-	-	-	-
serum	O-EX	PGJ2	nd	nd	nd	nd	28.0901	nd	-	-	-	-	-	-	-	-
serum	O-EX	TXB2	8871.57	9425.2	7499.27	5421.68	14913	5871.72	-	-	-	-	-	-	-	-
serum	O-EX	PGD1	nd	nd	nd	nd	nd	nd	-	-	-	-	-	-	-	-
serum	O-EX	PGE1	nd	72.7641	nd	nd	472.037	nd	-	-	-	-	-	-	-	-
serum	O-EX	PGE3_PGD3	nd	nd	nd	nd	nd	nd	-	-	-	-	-	-	-	-
